# Supplementary material for: Migratory network reveals unique spatial-temporal migration dynamics of Dunlin subspecies along the East Asian-Australasian Flyway
Source: PLoS One. 2022 Aug 4;17(8):e0270957. doi: 10.1371/journal.pone.0270957 (PMC9352067; doi:10.1371/journal.pone.0270957)
Supplement: S1 Dataset — Geolocator-derived stationary estimates comprising 100 Dunlin migration tracks along the East Asian-Australasian Flyway. A ReadMe tab is included to help guide the user. (XLS) [file pone.0270957.s002.xls]

## Sheet: DUNL_stationary.estimates
lon	lat	arrival	departure	dunl.id	site	ssp	region.id
143.283	52.5	NA	2016-09-04 19:49:00	acti_2295	chai	acti	.
121.329	37.8	2016-09-08 20:56:00	2016-10-25 21:44:00	acti_2295	chai	acti	r6
111.912	24.3	2016-10-26 10:07:00	2017-04-02 11:10:00	acti_2295	chai	acti	r2
121.203	29.25	2017-04-02 21:41:00	2017-05-05 21:03:00	acti_2295	chai	acti	r3
124.747	37.8	2017-05-06 11:00:00	2017-05-17 11:17:00	acti_2295	chai	acti	r10
143.283	52.5	2017-05-18 18:30:00	NA	acti_2295	chai	acti	.
205.27	70.55	NA	NA	arct_0711	ikpi	arct	.
186.13	66.15	2010-09-15 06:47:00	2010-09-19 18:05:00	arct_0711	ikpi	arct	r24
167.57	60.75	2010-09-20 07:21:00	2010-09-27 08:37:00	arct_0711	ikpi	arct	r20
141.726	59.85	2010-09-27 20:23:00	2010-10-12 08:05:00	arct_0711	ikpi	arct	r18
142.545	51.75	2010-10-15 07:55:00	2010-10-19 09:04:00	arct_0711	ikpi	arct	r15
120.536	36.45	2010-10-21 09:32:00	2010-10-23 09:37:00	arct_0711	ikpi	arct	r6
120.988	27.9	2010-10-24 21:41:00	2010-10-26 21:55:00	arct_0711	ikpi	arct	r3
121.563	24.6375	2010-10-27 09:37:00	2011-03-09 22:12:00	arct_0711	ikpi	arct	r2
121.214	30.15	2011-03-12 10:17:00	2011-05-19 20:12:00	arct_0711	ikpi	arct	r3
140.538	50.85	2011-05-22 18:17:00	2011-05-28 11:21:00	arct_0711	ikpi	arct	r15
205.27	70.55	NA	NA	arct_0711	ikpi	arct	.
205.27	70.55	NA	NA	arct_0721	ikpi	arct	.
196.657	64.8	2010-09-02 14:59:00	2010-09-13 16:17:00	arct_0721	ikpi	arct	r24
185.015	66.15	2010-09-14 06:54:00	2010-09-18 06:37:00	arct_0721	ikpi	arct	r23
168.78	66.15	2010-09-19 07:26:00	2010-10-09 19:11:00	arct_0721	ikpi	arct	r22
144	52.2	2010-10-10 07:28:00	2010-10-23 20:50:00	arct_0721	ikpi	arct	r15
138.535	36.5063	2010-10-26 20:57:00	2011-05-14 10:04:00	arct_0721	ikpi	arct	r12
158.4	56.25	2011-05-16 16:48:00	2011-05-20 16:30:00	arct_0721	ikpi	arct	r17
174.545	63.45	2011-05-21 10:29:00	2011-05-25 11:57:00	arct_0721	ikpi	arct	r23
205.27	70.55	NA	NA	arct_0721	ikpi	arct	.
205.27	70.55	NA	NA	arct_0733	ikpi	arct	.
197.647	66.6	2010-09-01 07:10:00	2010-09-17 06:01:00	arct_0733	ikpi	arct	r24
176.17	65.7	2010-09-17 16:55:00	2010-10-09 05:32:00	arct_0733	ikpi	arct	r23
146.626	62.1	2010-10-17 07:37:00	2010-10-21 07:26:00	arct_0733	ikpi	arct	r18
143.25	53.55	2010-10-23 07:17:00	2010-11-03 21:03:00	arct_0733	ikpi	arct	r15
132.144	43.2	2010-11-05 21:08:00	2010-12-18 21:47:00	arct_0733	ikpi	arct	r8
133.764	34.65	2010-12-19 08:19:00	2011-05-24 19:29:00	arct_0733	ikpi	arct	r12
142.5	52.65	2011-05-26 17:39:00	2011-05-30 11:14:00	arct_0733	ikpi	arct	r15
155.368	61.65	2011-05-31 15:12:00	2011-06-04 11:31:00	arct_0733	ikpi	arct	r19
205.27	70.55	NA	NA	arct_0733	ikpi	arct	.
205.27	70.55	NA	NA	arct_0743	ikpi	arct	.
194.566	64.35	2010-08-21 08:47:00	2010-09-16 16:09:00	arct_0743	ikpi	arct	r24
177.6	65.7	2010-09-17 06:19:00	2010-09-19 06:45:00	arct_0743	ikpi	arct	r23
167.059	67.05	2010-09-21 18:22:00	2010-10-15 06:26:00	arct_0743	ikpi	arct	r22
140.383	58.5	2010-10-20 08:09:00	2010-10-22 07:46:00	arct_0743	ikpi	arct	r18
126.316	41.4	2010-10-25 08:35:00	2010-10-28 21:39:00	arct_0743	ikpi	arct	r9
121.067	33.75	2010-10-29 09:07:00	2011-05-27 20:03:00	arct_0743	ikpi	arct	r4
205.27	70.55	NA	NA	arct_0743	ikpi	arct	.
203.47	71.26	NA	NA	arct_1064	utqi	arct	.
195.122	62.55	2010-09-05 07:25:00	2010-10-15 17:19:00	arct_1064	utqi	arct	r25
162.692	67.05	2010-10-18 19:45:00	2010-10-21 06:50:00	arct_1064	utqi	arct	r21
141.903	49.95	2010-10-23 20:45:00	2010-11-02 21:07:00	arct_1064	utqi	arct	r14
126.862	36.9	2010-11-04 21:40:00	2010-11-22 22:16:00	arct_1064	utqi	arct	r10
121.705	28.8	2010-11-23 09:05:00	2011-03-19 21:45:00	arct_1064	utqi	arct	r3
126.383	34.65	2011-03-20 21:25:00	2011-05-19 10:40:00	arct_1064	utqi	arct	r11
143.258	52.65	2011-05-22 17:52:00	2011-05-29 10:49:00	arct_1064	utqi	arct	r15
153.351	61.65	2011-05-30 14:41:00	2011-06-03 11:59:00	arct_1064	utqi	arct	r19
203.47	71.26	NA	NA	arct_1064	utqi	arct	.
203.47	71.26	NA	NA	arct_2063	utqi	arct	.
194.507	65.25	2016-08-22 06:52:00	2016-10-08 04:38:00	arct_2063	utqi	arct	r24
175.838	66.6	2016-10-09 05:21:00	2016-10-11 05:39:00	arct_2063	utqi	arct	r23
142.531	48.15	2016-10-12 20:23:00	2016-11-05 20:58:00	arct_2063	utqi	arct	r14
135.861	45	2016-11-06 21:15:00	2016-11-11 07:55:00	arct_2063	utqi	arct	r8
130.578	33.3	2016-11-12 08:21:00	2017-05-19 20:02:00	arct_2063	utqi	arct	r11
156	55.35	2017-05-24 10:08:00	2017-05-29 10:48:00	arct_2063	utqi	arct	r16
167.805	62.55	2017-05-29 15:02:00	2017-06-02 12:18:00	arct_2063	utqi	arct	r22
203.47	71.26	NA	NA	arct_2063	utqi	arct	.
203.47	71.26	NA	NA	arct_2081	utqi	arct	.
195.429	61.2	2016-09-03 14:45:00	2016-10-12 04:07:00	arct_2081	utqi	arct	r25
159.441	57.15	2016-10-15 06:53:00	2016-10-18 06:50:00	arct_2081	utqi	arct	r17
138.588	56.7	2016-10-18 21:12:00	2016-10-27 07:53:00	arct_2081	utqi	arct	r18
126.486	40.95	2016-10-29 08:55:00	2016-11-06 08:46:00	arct_2081	utqi	arct	r9
122.143	39.6	2016-11-07 09:03:00	2017-03-11 21:53:00	arct_2081	utqi	arct	r6
121.931	37.125	2017-03-12 10:15:00	2017-05-12 11:14:00	arct_2081	utqi	arct	r6
142.024	43.65	2017-05-18 10:03:00	2017-05-25 10:41:00	arct_2081	utqi	arct	r13
203.47	71.26	NA	NA	arct_2081	utqi	arct	.
203.47	71.26	NA	NA	arct_3023	utqi	arct	.
191.489	65.7	2010-08-26 14:49:00	2010-09-06 15:36:00	arct_3023	utqi	arct	r24
183.29	67.95	2010-09-07 06:54:00	2010-09-16 06:48:00	arct_3023	utqi	arct	r23
171.818	63.9	2010-09-16 17:01:00	2010-09-19 06:51:00	arct_3023	utqi	arct	r22
149.61	61.2	2010-09-23 08:29:00	2010-09-26 07:58:00	arct_3023	utqi	arct	r19
132.893	63	2010-09-26 20:12:00	2010-10-09 21:33:00	arct_3023	utqi	arct	r18
135.249	52.65	2010-10-10 21:11:00	2010-10-18 08:33:00	arct_3023	utqi	arct	r15
121.698	37.35	2010-10-20 09:29:00	2010-11-21 08:42:00	arct_3023	utqi	arct	r6
115.767	23.85	2010-11-22 22:29:00	2011-02-21 22:36:00	arct_3023	utqi	arct	r2
116.063	28.35	2011-02-23 22:37:00	2011-03-02 22:21:00	arct_3023	utqi	arct	r2
117.235	32.85	2011-03-03 10:32:00	2011-03-20 21:58:00	arct_3023	utqi	arct	r5
122.143	39.6	2011-03-25 10:16:00	2011-03-29 21:16:00	arct_3023	utqi	arct	r6
125.294	40.05	2011-03-30 21:15:00	2011-05-20 19:52:00	arct_3023	utqi	arct	r9
141.818	51.75	2011-05-22 10:55:00	2011-05-26 11:01:00	arct_3023	utqi	arct	r15
203.47	71.26	NA	NA	arct_3023	utqi	arct	.
203.47	71.26	NA	NA	arct_3277	utqi	arct	.
196.647	64.35	2016-09-05 06:49:00	2016-10-01 04:38:00	arct_3277	utqi	arct	r24
174.231	66.6	2016-10-02 05:28:00	2016-10-04 06:13:00	arct_3277	utqi	arct	r23
154.983	64.8	2016-10-05 07:19:00	2016-10-14 06:51:00	arct_3277	utqi	arct	r21
141.497	60.3	2016-10-14 20:19:00	2016-10-16 21:00:00	arct_3277	utqi	arct	r18
141.796	51.75	2016-10-17 07:38:00	2016-10-19 20:51:00	arct_3277	utqi	arct	r15
128.177	43.2	2016-10-20 21:15:00	2016-10-24 21:48:00	arct_3277	utqi	arct	r7
125.762	40.5	2016-10-25 09:06:00	2016-10-27 21:47:00	arct_3277	utqi	arct	r9
118.868	33.3	2016-10-28 09:42:00	2016-11-01 09:25:00	arct_3277	utqi	arct	r4
118.156	26.55	2016-11-01 22:02:00	2017-04-24 10:45:00	arct_3277	utqi	arct	r2
121.203	29.25	2017-04-24 21:13:00	2017-05-17 11:02:00	arct_3277	utqi	arct	r3
160.092	57.15	2017-05-21 10:02:00	2017-05-26 10:44:00	arct_3277	utqi	arct	r17
203.47	71.26	NA	NA	arct_3277	utqi	arct	.
203.47	71.26	NA	NA	arct_3470	utqi	arct	.
197.308	65.7	2010-08-29 07:37:00	2010-09-04 15:13:00	arct_3470	utqi	arct	r24
195.323	60.975	2010-09-05 06:51:00	2010-10-08 04:40:00	arct_3470	utqi	arct	r25
144.921	62.325	2010-10-11 20:20:00	2010-10-18 07:38:00	arct_3470	utqi	arct	r18
140.289	53.1	2010-10-19 07:50:00	2010-10-23 20:59:00	arct_3470	utqi	arct	r15
127.419	37.35	2010-10-25 09:06:00	2010-11-02 08:55:00	arct_3470	utqi	arct	r10
123.349	37.2375	2010-11-02 21:49:00	2011-05-17 10:46:00	arct_3470	utqi	arct	r6
159	54.45	2011-05-20 16:25:00	2011-05-26 10:02:00	arct_3470	utqi	arct	r16
203.47	71.26	NA	NA	arct_3470	utqi	arct	.
203.47	71.26	NA	NA	arct_3776	utqi	arct	.
208.093	63.675	2010-08-29 06:20:00	2010-10-01 16:10:00	arct_3776	utqi	arct	r24
207.56	58.5	2010-10-03 15:49:00	2010-10-08 16:10:00	arct_3776	utqi	arct	r25
172.948	61.2	2010-10-11 06:11:00	2010-10-13 06:14:00	arct_3776	utqi	arct	r22
157.642	54	2010-10-13 19:10:00	2010-10-26 19:52:00	arct_3776	utqi	arct	r16
139.8	39.6	2010-10-28 20:42:00	2010-11-01 08:06:00	arct_3776	utqi	arct	r13
135.383	35.1562	2010-11-01 20:54:00	2011-05-18 10:15:00	arct_3776	utqi	arct	r12
163.874	58.5	2011-05-20 15:43:00	2011-05-28 11:17:00	arct_3776	utqi	arct	r20
203.47	71.26	NA	NA	arct_3776	utqi	arct	.
203.47	71.26	NA	NA	arct_3951	utqi	arct	.
194.252	65.7	2010-09-01 15:20:00	2010-09-09 16:42:00	arct_3951	utqi	arct	r24
178.537	63.45	2010-09-10 07:14:00	2010-09-13 07:05:00	arct_3951	utqi	arct	r23
167.57	61.2	2010-09-19 18:11:00	2010-09-30 18:33:00	arct_3951	utqi	arct	r20
163.529	65.25	2010-10-02 07:05:00	2010-10-11 20:21:00	arct_3951	utqi	arct	r21
142.408	59.85	2010-10-12 08:10:00	2010-10-25 21:30:00	arct_3951	utqi	arct	r18
126.688	38.25	2010-10-27 09:00:00	2011-01-04 22:26:00	arct_3951	utqi	arct	r10
126.792	33.75	2011-01-06 08:48:00	2011-05-20 10:54:00	arct_3951	utqi	arct	r11
142.56	49.5	2011-05-24 10:54:00	2011-05-26 10:56:00	arct_3951	utqi	arct	r14
154.973	61.2	2011-05-31 11:31:00	2011-06-03 11:50:00	arct_3951	utqi	arct	r19
203.47	71.26	NA	NA	arct_3951	utqi	arct	.
203.47	71.26	NA	NA	arct_3955	utqi	arct	.
160.851	66.15	2010-10-11 06:35:00	2010-10-13 07:11:00	arct_3955	utqi	arct	r21
155.702	67.95	2010-10-13 19:37:00	2010-10-15 19:29:00	arct_3955	utqi	arct	r21
141.726	53.55	2010-10-19 21:04:00	2010-10-26 08:23:00	arct_3955	utqi	arct	r15
118.075	45.45	2010-10-27 09:21:00	2010-10-29 09:32:00	arct_3955	utqi	arct	r7
118.176	34.65	2010-10-30 09:32:00	2010-11-03 21:53:00	arct_3955	utqi	arct	r5
118.109	28.8	2010-11-08 22:06:00	2010-11-26 09:23:00	arct_3955	utqi	arct	r3
120.676	27.45	2010-11-26 22:11:00	2011-05-17 10:58:00	arct_3955	utqi	arct	r3
156.522	54.9	2011-05-21 17:01:00	2011-06-02 10:14:00	arct_3955	utqi	arct	r16
162.727	61.2	2011-06-02 15:00:00	2011-06-05 11:38:00	arct_3955	utqi	arct	r20
203.47	71.26	NA	NA	arct_3955	utqi	arct	.
203.47	71.26	NA	NA	arct_4061	utqi	arct	.
197.355	62.55	2010-08-15 07:40:00	2010-08-19 14:57:00	arct_4061	utqi	arct	r25
193.433	59.85	2010-08-20 14:58:00	2010-10-08 17:09:00	arct_4061	utqi	arct	r25
141.211	58.95	2010-10-11 20:19:00	2010-10-20 20:50:00	arct_4061	utqi	arct	r18
125.365	41.85	2010-10-24 21:24:00	2010-11-13 22:04:00	arct_4061	utqi	arct	r9
120.943	31.05	2010-11-15 22:28:00	2011-04-08 10:40:00	arct_4061	utqi	arct	r3
122.547	37.35	2011-04-08 21:05:00	2011-05-24 10:54:00	arct_4061	utqi	arct	r6
203.47	71.26	NA	NA	arct_4061	utqi	arct	.
203.47	71.26	NA	NA	arct_4062	utqi	arct	.
196.364	64.8	2010-08-17 13:27:00	2010-08-29 14:52:00	arct_4062	utqi	arct	r24
187.283	64.35	2010-09-02 16:04:00	2010-09-04 16:39:00	arct_4062	utqi	arct	r24
177.594	62.55	2010-09-06 07:14:00	2010-10-10 05:52:00	arct_4062	utqi	arct	r23
157.5	63.9	2010-10-12 06:34:00	2010-10-15 06:57:00	arct_4062	utqi	arct	r21
144.947	59.85	2010-10-16 07:43:00	2010-10-19 20:29:00	arct_4062	utqi	arct	r18
126.975	38.025	2010-10-21 08:51:00	2011-05-18 20:12:00	arct_4062	utqi	arct	r10
158.269	56.7	2011-05-23 16:38:00	2011-05-28 16:20:00	arct_4062	utqi	arct	r17
175.187	62.55	2011-05-31 12:37:00	2011-06-04 12:27:00	arct_4062	utqi	arct	r23
203.47	71.26	NA	NA	arct_4062	utqi	arct	.
203.47	71.26	NA	NA	arct_4081	utqi	arct	.
187.273	60.3	2010-09-16 17:05:00	2010-09-19 07:04:00	arct_4081	utqi	arct	r25
164.239	62.775	2010-09-23 07:19:00	2010-10-09 06:32:00	arct_4081	utqi	arct	r20
137.561	59.85	2010-10-11 08:26:00	2010-10-17 07:56:00	arct_4081	utqi	arct	r18
133.714	52.2	2010-10-17 21:04:00	2010-10-19 21:14:00	arct_4081	utqi	arct	r15
126.587	45.9	2010-10-20 09:15:00	2010-10-26 21:38:00	arct_4081	utqi	arct	r7
131.087	45	2010-10-27 09:01:00	2010-10-29 08:59:00	arct_4081	utqi	arct	r8
127.125	39.15	2010-10-29 21:34:00	2010-11-01 21:52:00	arct_4081	utqi	arct	r10
118.924	30.6	2010-11-04 09:35:00	2011-02-01 10:04:00	arct_4081	utqi	arct	r3
119.658	28.35	2011-02-03 10:08:00	2011-03-31 10:36:00	arct_4081	utqi	arct	r3
128.024	34.65	2011-04-01 10:14:00	2011-05-18 10:49:00	arct_4081	utqi	arct	r11
163.895	62.1	2011-05-25 14:50:00	2011-05-28 12:39:00	arct_4081	utqi	arct	r20
203.47	71.26	NA	NA	arct_4081	utqi	arct	.
203.47	71.26	NA	NA	arct_5055	utqi	arct	.
179.472	65.25	2010-09-10 07:18:00	2010-09-18 17:09:00	arct_5055	utqi	arct	r23
157.686	64.8	2010-09-21 19:24:00	2010-09-24 07:45:00	arct_5055	utqi	arct	r21
153.414	61.65	2010-09-26 19:21:00	2010-10-01 19:37:00	arct_5055	utqi	arct	r19
142.159	61.2	2010-10-02 07:53:00	2010-10-18 07:57:00	arct_5055	utqi	arct	r18
126.947	45.45	2010-10-19 21:29:00	2010-10-25 09:05:00	arct_5055	utqi	arct	r7
120.169	26.55	2010-10-25 21:56:00	2011-04-25 21:06:00	arct_5055	utqi	arct	r2
120.884	31.95	2011-04-26 10:51:00	2011-05-18 11:06:00	arct_5055	utqi	arct	r4
140.153	49.05	2011-05-20 18:29:00	2011-05-30 11:29:00	arct_5055	utqi	arct	r14
162.947	62.1	2011-06-01 11:20:00	2011-06-04 11:52:00	arct_5055	utqi	arct	r20
203.47	71.26	NA	NA	arct_5055	utqi	arct	.
203.47	71.26	NA	NA	arct_5060	utqi	arct	.
194.917	65.025	2010-08-19 07:43:00	2010-09-05 07:07:00	arct_5060	utqi	arct	r24
176.099	64.8	2010-09-05 16:36:00	2010-09-08 08:11:00	arct_5060	utqi	arct	r23
156.24	52.65	2010-09-10 18:23:00	2010-09-22 08:04:00	arct_5060	utqi	arct	r16
143.242	52.65	2010-09-22 19:37:00	2010-10-17 20:52:00	arct_5060	utqi	arct	r15
126.587	41.85	2010-10-20 09:06:00	2010-11-13 21:49:00	arct_5060	utqi	arct	r9
120.907	31.5	2010-11-14 22:14:00	2011-04-08 21:31:00	arct_5060	utqi	arct	r4
126.707	34.2	2011-04-09 10:29:00	2011-05-19 10:48:00	arct_5060	utqi	arct	r11
155.876	52.65	2011-05-22 16:44:00	2011-05-24 16:27:00	arct_5060	utqi	arct	r16
159.484	55.35	2011-05-26 10:23:00	2011-05-30 10:39:00	arct_5060	utqi	arct	r16
168.78	62.55	2011-05-31 11:31:00	2011-06-03 12:21:00	arct_5060	utqi	arct	r22
203.47	71.26	NA	NA	arct_5060	utqi	arct	.
203.47	71.26	NA	NA	arct_5108	utqi	arct	.
195.849	66.6	2010-08-13 13:31:00	2010-08-22 08:00:00	arct_5108	utqi	arct	r24
194.934	61.65	2010-08-23 14:24:00	2010-09-25 05:22:00	arct_5108	utqi	arct	r25
203.902	62.55	2010-09-25 16:03:00	2010-09-27 16:21:00	arct_5108	utqi	arct	r25
194.034	68.4	2010-09-30 04:54:00	2010-10-10 17:24:00	arct_5108	utqi	arct	r24
141.391	52.7625	2010-10-17 21:05:00	2010-10-27 08:32:00	arct_5108	utqi	arct	r15
132.417	33.975	2010-10-28 08:41:00	2011-05-05 10:20:00	arct_5108	utqi	arct	r12
146.114	43.65	2011-05-09 18:49:00	2011-05-24 10:11:00	arct_5108	utqi	arct	r13
158.919	56.7	2011-05-25 16:53:00	2011-05-31 15:46:00	arct_5108	utqi	arct	r17
203.47	71.26	NA	NA	arct_5108	utqi	arct	.
203.47	71.26	NA	NA	arct_5478	utqi	arct	.
176.888	63.5625	2010-09-22 17:34:00	2010-10-09 18:43:00	arct_5478	utqi	arct	r23
158.4	65.25	2010-10-10 06:53:00	2010-10-12 19:47:00	arct_5478	utqi	arct	r21
143.578	64.8	2010-10-13 20:13:00	2010-10-16 21:45:00	arct_5478	utqi	arct	r18
135.207	57.15	2010-10-17 08:04:00	2010-10-20 09:01:00	arct_5478	utqi	arct	r18
126.572	45	2010-10-24 08:56:00	2010-11-10 21:54:00	arct_5478	utqi	arct	r7
126.791	39.6	2010-11-11 08:41:00	2011-05-22 10:49:00	arct_5478	utqi	arct	r9
153.022	58.95	2011-05-26 16:39:00	2011-06-04 11:37:00	arct_5478	utqi	arct	r19
203.47	71.26	NA	NA	arct_5478	utqi	arct	.
203.47	71.26	NA	NA	arct_5482	utqi	arct	.
196.234	65.7	2010-08-20 14:26:00	2010-10-11 06:49:00	arct_5482	utqi	arct	r24
154.746	65.25	2010-10-13 07:12:00	2010-10-15 19:41:00	arct_5482	utqi	arct	r21
153.134	60.3	2010-10-16 06:44:00	2010-10-19 08:32:00	arct_5482	utqi	arct	r19
134.143	53.55	2010-10-20 08:22:00	2010-11-01 21:33:00	arct_5482	utqi	arct	r15
117	36.45	2010-11-06 09:35:00	2010-11-08 09:37:00	arct_5482	utqi	arct	r5
118.845	24.75	2010-11-08 21:56:00	2011-03-19 10:02:00	arct_5482	utqi	arct	r2
125.919	33.3	2011-03-19 21:38:00	2011-04-19 20:48:00	arct_5482	utqi	arct	r11
125.316	37.8	2011-04-20 10:38:00	2011-05-17 19:25:00	arct_5482	utqi	arct	r10
155.739	54.9	2011-05-20 17:18:00	2011-05-29 15:38:00	arct_5482	utqi	arct	r16
161.766	61.2	2011-05-30 15:36:00	2011-06-04 11:24:00	arct_5482	utqi	arct	r20
203.47	71.26	NA	NA	arct_5482	utqi	arct	.
203.47	71.26	NA	NA	arct_5483	utqi	arct	.
195.699	64.35	2010-09-08 15:16:00	2010-10-04 04:46:00	arct_5483	utqi	arct	r24
172.068	68.4	2010-10-05 04:56:00	2010-10-07 07:21:00	arct_5483	utqi	arct	r23
161.085	68.4	2010-10-08 07:15:00	2010-10-11 20:25:00	arct_5483	utqi	arct	r21
143.284	59.85	2010-10-12 08:13:00	2010-10-23 20:54:00	arct_5483	utqi	arct	r18
126.457	38.25	2010-10-27 09:01:00	2011-05-24 20:06:00	arct_5483	utqi	arct	r10
141.031	52.65	2011-05-27 17:55:00	2011-06-01 11:21:00	arct_5483	utqi	arct	r15
203.47	71.26	NA	NA	arct_5483	utqi	arct	.
203.47	71.26	NA	NA	arct_5524	utqi	arct	.
143.258	52.65	2017-10-06 20:37:00	2017-10-14 21:01:00	arct_5524	utqi	arct	r15
126.335	36.45	2017-10-16 21:31:00	2018-05-26 16:32:00	arct_5524	utqi	arct	r10
203.47	71.26	NA	NA	arct_5524	utqi	arct	.
203.47	71.26	NA	NA	arct_5743	utqi	arct	.
142.531	52.2	2018-10-16 07:46:00	2018-10-29 20:53:00	arct_5743	utqi	arct	r15
126.862	36.45	2018-11-01 08:56:00	2018-11-11 08:41:00	arct_5743	utqi	arct	r10
121.944	31.95	2018-11-12 09:10:00	2019-05-21 20:09:00	arct_5743	utqi	arct	r4
203.47	71.26	NA	NA	arct_5743	utqi	arct	.
203.47	71.26	NA	NA	arct_5745	utqi	arct	.
199.769	65.7	2018-08-23 07:45:00	2018-09-09 15:18:00	arct_5745	utqi	arct	r24
192.817	65.7	2018-09-10 06:56:00	2018-09-25 16:31:00	arct_5745	utqi	arct	r24
157.449	54.45	2018-09-30 19:10:00	2018-10-17 07:05:00	arct_5745	utqi	arct	r16
127.161	40.95	2018-10-19 21:15:00	2018-10-27 21:23:00	arct_5745	utqi	arct	r9
120	23.85	2018-10-28 09:36:00	2019-03-29 21:43:00	arct_5745	utqi	arct	r2
121.727	29.7	2019-03-30 10:26:00	2019-05-25 10:49:00	arct_5745	utqi	arct	r3
203.47	71.26	NA	NA	arct_5745	utqi	arct	.
203.47	71.26	NA	NA	arct_5932	utqi	arct	.
195.254	65.7	2016-08-30 06:34:00	2016-10-11 03:54:00	arct_5932	utqi	arct	r24
154.8	63.45	2016-10-14 20:17:00	2016-10-17 06:54:00	arct_5932	utqi	arct	r21
140.25	54	2016-10-18 07:50:00	2016-10-24 20:58:00	arct_5932	utqi	arct	r15
117.221	24.3	2016-10-26 08:42:00	2017-03-23 10:44:00	arct_5932	utqi	arct	r2
120	32.4	2017-03-23 21:30:00	2017-05-13 10:49:00	arct_5932	utqi	arct	r4
127.975	36.45	2017-05-13 20:10:00	2017-05-17 10:49:00	arct_5932	utqi	arct	r10
159.824	56.7	2017-05-22 10:10:00	2017-05-28 10:56:00	arct_5932	utqi	arct	r17
203.47	71.26	NA	NA	arct_5932	utqi	arct	.
203.47	71.26	NA	NA	arct_5979	utqi	arct	.
195.163	66.6	2018-09-01 07:21:00	2018-09-17 17:28:00	arct_5979	utqi	arct	r24
178.416	65.25	2018-09-19 06:23:00	2018-09-23 18:31:00	arct_5979	utqi	arct	r23
164.628	63	2018-09-24 06:58:00	2018-10-04 20:20:00	arct_5979	utqi	arct	r22
141.091	52.2	2018-10-06 08:08:00	2018-11-03 09:25:00	arct_5979	utqi	arct	r15
120.676	27.45	2018-11-06 09:23:00	2019-03-27 21:19:00	arct_5979	utqi	arct	r3
126.93	33.975	2019-03-28 09:54:00	2019-05-22 16:41:00	arct_5979	utqi	arct	r11
203.47	71.26	NA	NA	arct_5979	utqi	arct	.
203.47	71.26	NA	NA	arct_5982	utqi	arct	.
195.429	61.425	2018-08-26 06:51:00	2018-10-19 17:24:00	arct_5982	utqi	arct	r25
142.5	52.2	2018-10-23 21:07:00	2018-10-29 20:54:00	arct_5982	utqi	arct	r15
127.261	38.7	2018-10-31 21:33:00	2018-11-07 08:50:00	arct_5982	utqi	arct	r10
119.155	28.8	2018-11-07 22:14:00	2018-11-15 22:07:00	arct_5982	utqi	arct	r3
118.84	25.2	2018-11-18 22:16:00	2019-03-26 10:38:00	arct_5982	utqi	arct	r2
123.457	24.3	2019-03-26 21:25:00	2019-04-03 21:17:00	arct_5982	utqi	arct	r1
122.625	36.9	2019-04-04 10:27:00	2019-04-26 20:44:00	arct_5982	utqi	arct	r6
124.118	40.05	2019-04-27 10:23:00	2019-05-22 11:27:00	arct_5982	utqi	arct	r9
203.47	71.26	NA	NA	arct_5982	utqi	arct	.
203.47	71.26	NA	NA	arct_5985	utqi	arct	.
141.818	53.1	2018-10-12 08:11:00	2018-10-30 20:56:00	arct_5985	utqi	arct	r15
130.427	32.85	2018-11-02 21:20:00	2018-12-09 08:36:00	arct_5985	utqi	arct	r11
120.88	31.5	2018-12-10 09:05:00	2019-01-20 22:54:00	arct_5985	utqi	arct	r4
121.188	27.9	2019-01-21 09:48:00	2019-05-21 11:03:00	arct_5985	utqi	arct	r3
141.12	51.3	2019-05-23 17:53:00	2019-05-31 11:26:00	arct_5985	utqi	arct	r15
203.47	71.26	NA	NA	arct_5985	utqi	arct	.
203.47	71.26	NA	NA	arct_5989	utqi	arct	.
195.158	62.1	2018-08-29 07:14:00	2018-10-15 18:33:00	arct_5989	utqi	arct	r25
125.799	44.55	2018-10-20 09:17:00	2018-10-22 21:44:00	arct_5989	utqi	arct	r7
121.974	40.5	2018-10-24 09:03:00	2018-10-27 21:25:00	arct_5989	utqi	arct	r9
127.189	35.55	2018-10-29 09:43:00	2018-11-19 22:54:00	arct_5989	utqi	arct	r11
119.833	26.1	2018-11-22 09:26:00	2019-03-17 10:25:00	arct_5989	utqi	arct	r2
119.825	31.05	2019-03-19 10:23:00	2019-03-25 21:26:00	arct_5989	utqi	arct	r3
125.316	37.8	2019-03-26 10:04:00	2019-05-19 20:08:00	arct_5989	utqi	arct	r10
156.923	57.15	2019-05-25 10:23:00	2019-05-30 11:33:00	arct_5989	utqi	arct	r17
203.47	71.26	NA	NA	arct_5989	utqi	arct	.
203.47	71.26	NA	NA	arct_5990	utqi	arct	.
184.924	65.7	2018-09-12 06:23:00	2018-09-19 06:43:00	arct_5990	utqi	arct	r23
164.659	62.1	2018-09-21 18:05:00	2018-09-27 07:26:00	arct_5990	utqi	arct	r20
163.353	59.85	2018-09-29 18:35:00	2018-10-03 06:58:00	arct_5990	utqi	arct	r20
141.773	51.75	2018-10-04 19:53:00	2018-10-29 07:51:00	arct_5990	utqi	arct	r15
121.748	30.375	2018-11-01 09:27:00	2019-03-01 22:28:00	arct_5990	utqi	arct	r3
121.765	36.9	2019-03-03 22:10:00	2019-03-15 21:46:00	arct_5990	utqi	arct	r6
123.312	39.6	2019-03-16 10:02:00	2019-05-22 11:26:00	arct_5990	utqi	arct	r9
203.47	71.26	NA	NA	arct_5990	utqi	arct	.
203.47	71.26	NA	NA	arct_5992	utqi	arct	.
163.636	63.45	2018-10-04 18:57:00	2018-10-10 19:21:00	arct_5992	utqi	arct	r22
142.515	52.65	2018-10-15 07:51:00	2018-10-27 08:06:00	arct_5992	utqi	arct	r15
124.615	47.7	2018-10-27 21:52:00	2018-10-30 21:55:00	arct_5992	utqi	arct	r7
119.808	37.35	2018-10-31 22:14:00	2019-05-17 11:35:00	arct_5992	utqi	arct	r6
140.153	49.05	2019-05-18 10:38:00	2019-05-20 10:09:00	arct_5992	utqi	arct	r14
164.842	61.65	2019-05-21 10:57:00	2019-05-25 10:46:00	arct_5992	utqi	arct	r20
203.47	71.26	NA	NA	arct_5992	utqi	arct	.
203.47	71.26	NA	NA	arct_5993	utqi	arct	.
195.6	64.0687	2018-08-22 07:56:00	2018-10-13 17:22:00	arct_5993	utqi	arct	r24
142.231	48.6	2018-10-20 08:01:00	2018-10-26 07:36:00	arct_5993	utqi	arct	r14
143.509	43.65	2018-10-26 20:39:00	2018-11-03 20:50:00	arct_5993	utqi	arct	r13
130.667	31.95	2018-11-05 21:24:00	2019-05-15 20:20:00	arct_5993	utqi	arct	r11
157.447	58.05	2019-05-19 10:21:00	2019-05-24 10:47:00	arct_5993	utqi	arct	r17
203.47	71.26	NA	NA	arct_5993	utqi	arct	.
203.47	71.26	NA	NA	arct_5995	utqi	arct	.
183.83	65.25	2018-09-03 06:39:00	2018-10-15 17:34:00	arct_5995	utqi	arct	r23
141.061	52.65	2018-10-19 07:47:00	2018-10-31 07:53:00	arct_5995	utqi	arct	r15
122.264	37.35	2018-11-04 21:49:00	2018-11-08 09:08:00	arct_5995	utqi	arct	r6
119.334	25.65	2018-11-08 21:54:00	2019-04-14 21:47:00	arct_5995	utqi	arct	r2
126.335	36.45	2019-04-19 10:40:00	2019-05-17 11:08:00	arct_5995	utqi	arct	r10
141.061	51.75	2019-05-26 10:56:00	2019-05-29 11:10:00	arct_5995	utqi	arct	r15
140.14	58.05	2019-05-30 11:28:00	2019-06-03 11:31:00	arct_5995	utqi	arct	r18
153.134	59.85	2019-06-03 16:35:00	2019-06-07 11:17:00	arct_5995	utqi	arct	r19
203.47	71.26	NA	NA	arct_5995	utqi	arct	.
203.47	71.26	NA	NA	arct_6158	utqi	arct	.
189.474	66.15	2016-08-22 14:06:00	2016-10-07 03:50:00	arct_6158	utqi	arct	r24
178.169	64.8	2016-10-08 04:16:00	2016-10-11 05:32:00	arct_6158	utqi	arct	r23
163.636	64.35	2016-10-12 06:11:00	2016-10-17 19:59:00	arct_6158	utqi	arct	r21
126.581	38.25	2016-10-21 09:02:00	2017-05-15 20:24:00	arct_6158	utqi	arct	r10
155.368	63.45	2017-05-20 10:52:00	2017-05-22 11:12:00	arct_6158	utqi	arct	r21
203.47	71.26	NA	NA	arct_6158	utqi	arct	.
203.47	71.26	NA	NA	arct_6312	utqi	arct	.
192.817	66.15	2016-08-22 07:44:00	2016-09-04 06:54:00	arct_6312	utqi	arct	r24
177.361	66.15	2016-09-05 08:01:00	2016-09-13 18:00:00	arct_6312	utqi	arct	r23
142.484	53.1	2016-09-17 09:07:00	2016-10-22 21:06:00	arct_6312	utqi	arct	r15
133.533	34.7625	2016-10-25 08:33:00	2017-05-13 10:22:00	arct_6312	utqi	arct	r12
133.679	45.45	2017-05-13 19:11:00	2017-05-15 19:22:00	arct_6312	utqi	arct	r8
142.901	49.05	2017-05-16 10:31:00	2017-05-24 10:39:00	arct_6312	utqi	arct	r14
203.47	71.26	NA	NA	arct_6312	utqi	arct	.
214.15	70.11	NA	NA	arct_7113	cari	arct	.
194.439	62.1	2016-07-11 10:02:00	2016-10-11 04:31:00	arct_7113	cari	arct	r25
140.968	53.55	2016-10-15 07:52:00	2016-11-03 07:57:00	arct_7113	cari	arct	r15
141.283	42.525	2016-11-03 20:49:00	2016-11-12 21:14:00	arct_7113	cari	arct	r13
124.706	40.5	2016-11-14 08:47:00	2016-11-20 08:53:00	arct_7113	cari	arct	r9
121.34	31.5	2016-11-21 08:53:00	2017-05-18 10:56:00	arct_7113	cari	arct	r4
139.059	50.4	2017-05-22 10:52:00	2017-05-25 11:21:00	arct_7113	cari	arct	r15
214.15	70.11	NA	NA	arct_7113	cari	arct	.
203.47	71.26	NA	NA	arct_7653	utqi	arct	.
195.046	66.15	2016-08-21 14:11:00	2016-10-11 04:29:00	arct_7653	utqi	arct	r24
143.292	59.4	2016-10-14 07:57:00	2016-10-27 20:53:00	arct_7653	utqi	arct	r18
135.297	51.75	2016-10-28 08:03:00	2016-10-30 21:25:00	arct_7653	utqi	arct	r15
126.954	41.4	2016-10-31 21:42:00	2016-11-08 22:12:00	arct_7653	utqi	arct	r9
122.062	36.9	2016-11-09 09:08:00	2017-03-16 10:20:00	arct_7653	utqi	arct	r6
121.73	18.9	2017-03-18 10:02:00	2017-05-17 20:37:00	arct_7653	utqi	arct	r1
130.179	31.5	2017-05-19 10:38:00	2017-05-26 10:31:00	arct_7653	utqi	arct	r11
203.47	71.26	NA	NA	arct_7653	utqi	arct	.
203.47	71.26	NA	NA	arct_7656	utqi	arct	.
193.196	65.25	2016-08-29 07:30:00	2016-09-06 15:57:00	arct_7656	utqi	arct	r24
186.792	66.6	2016-09-07 07:03:00	2016-09-20 06:38:00	arct_7656	utqi	arct	r24
176.949	68.4	2016-09-20 17:31:00	2016-09-27 06:41:00	arct_7656	utqi	arct	r23
166.643	69.3	2016-09-27 19:08:00	2016-10-02 07:12:00	arct_7656	utqi	arct	r21
162	61.65	2016-10-02 19:20:00	2016-10-12 06:32:00	arct_7656	utqi	arct	r20
142.388	59.85	2016-10-18 20:39:00	2016-10-22 20:51:00	arct_7656	utqi	arct	r18
128.9	60.75	2016-10-24 09:25:00	2016-10-26 22:11:00	arct_7656	utqi	arct	r18
123.036	39.15	2016-11-02 21:51:00	2017-05-15 11:11:00	arct_7656	utqi	arct	r9
141.061	52.2	2017-05-18 18:29:00	2017-05-24 11:07:00	arct_7656	utqi	arct	r15
167.933	63.9	2017-05-25 13:29:00	2017-05-28 10:36:00	arct_7656	utqi	arct	r22
203.47	71.26	NA	NA	arct_7656	utqi	arct	.
203.47	71.26	NA	NA	arct_7657	utqi	arct	.
194.211	60.3	2016-08-05 14:06:00	2016-08-09 14:03:00	arct_7657	utqi	arct	r25
187.273	60.3	2016-08-10 08:48:00	2016-09-12 16:39:00	arct_7657	utqi	arct	r25
177.361	63.9	2016-09-13 06:34:00	2016-09-27 19:17:00	arct_7657	utqi	arct	r23
156.898	62.1	2016-09-28 07:32:00	2016-10-12 06:35:00	arct_7657	utqi	arct	r19
141.523	53.55	2016-10-12 20:21:00	2016-10-14 21:13:00	arct_7657	utqi	arct	r15
132.809	48.15	2016-10-15 08:39:00	2016-10-18 21:14:00	arct_7657	utqi	arct	r8
125.526	43.65	2016-10-20 09:17:00	2016-10-25 21:51:00	arct_7657	utqi	arct	r7
120.759	37.8	2016-10-27 09:18:00	2017-03-14 10:13:00	arct_7657	utqi	arct	r6
121.336	32.175	2017-03-16 10:19:00	2017-04-29 10:50:00	arct_7657	utqi	arct	r4
121.132	37.35	2017-05-02 10:54:00	2017-05-17 19:43:00	arct_7657	utqi	arct	r6
158.269	56.25	2017-05-22 16:55:00	2017-05-25 14:38:00	arct_7657	utqi	arct	r17
203.47	71.26	NA	NA	arct_7657	utqi	arct	.
203.47	71.26	NA	NA	arct_7658	utqi	arct	.
194.439	64.8	2016-08-31 07:37:00	2016-09-06 06:44:00	arct_7658	utqi	arct	r24
177.989	63	2016-09-07 16:14:00	2016-10-12 05:00:00	arct_7658	utqi	arct	r23
142.388	59.4	2016-10-14 20:11:00	2016-11-11 07:32:00	arct_7658	utqi	arct	r18
127.059	42.75	2016-11-12 08:25:00	2016-11-14 22:02:00	arct_7658	utqi	arct	r9
126.962	35.55	2016-11-15 21:57:00	2016-11-20 08:34:00	arct_7658	utqi	arct	r11
121.475	25.2	2016-11-21 09:09:00	2017-03-05 21:58:00	arct_7658	utqi	arct	r2
127.855	26.1	2017-03-08 09:54:00	2017-04-12 10:17:00	arct_7658	utqi	arct	r1
128.024	34.65	2017-04-12 21:01:00	2017-05-15 19:45:00	arct_7658	utqi	arct	r11
159.484	57.15	2017-05-19 17:24:00	2017-05-30 11:24:00	arct_7658	utqi	arct	r17
203.47	71.26	NA	NA	arct_7658	utqi	arct	.
203.47	71.26	NA	NA	arct_7659	utqi	arct	.
194.494	65.25	2016-08-26 14:53:00	2016-08-29 07:02:00	arct_7659	utqi	arct	r24
194.211	61.65	2016-08-31 14:57:00	2016-10-11 04:11:00	arct_7659	utqi	arct	r25
139.546	52.65	2016-10-14 21:00:00	2016-10-22 21:33:00	arct_7659	utqi	arct	r15
120.17	27.9	2016-10-27 09:30:00	2017-03-17 10:16:00	arct_7659	utqi	arct	r3
121.144	23.4	2017-03-17 22:04:00	2017-04-06 21:21:00	arct_7659	utqi	arct	r2
124.444	24.75	2017-04-07 10:18:00	2017-04-14 10:23:00	arct_7659	utqi	arct	r1
126.93	34.65	2017-04-19 20:46:00	2017-05-17 10:58:00	arct_7659	utqi	arct	r11
158.4	54	2017-05-23 10:12:00	2017-05-27 16:00:00	arct_7659	utqi	arct	r16
170.795	63.9	2017-05-28 11:17:00	2017-05-30 11:30:00	arct_7659	utqi	arct	r22
203.47	71.26	NA	NA	arct_7659	utqi	arct	.
203.47	71.26	NA	NA	arct_7660	utqi	arct	.
178.537	63	2016-09-01 08:06:00	2016-10-10 05:20:00	arct_7660	utqi	arct	r23
136.478	65.25	2016-10-12 20:15:00	2016-10-15 07:32:00	arct_7660	utqi	arct	r18
138.804	52.65	2016-10-17 20:46:00	2016-10-25 08:00:00	arct_7660	utqi	arct	r15
128.824	40.05	2016-10-27 08:53:00	2017-03-08 09:39:00	arct_7660	utqi	arct	r9
130.226	34.65	2017-03-08 21:52:00	2017-03-15 21:20:00	arct_7660	utqi	arct	r11
128.826	27.9	2017-03-18 09:48:00	2017-05-03 10:33:00	arct_7660	utqi	arct	r1
130.466	34.2	2017-05-03 20:10:00	2017-05-16 10:23:00	arct_7660	utqi	arct	r11
141.14	43.65	2017-05-16 18:32:00	2017-05-23 10:44:00	arct_7660	utqi	arct	r13
142.574	48.6	2017-05-23 17:55:00	2017-05-27 11:06:00	arct_7660	utqi	arct	r14
203.47	71.26	NA	NA	arct_7660	utqi	arct	.
203.47	71.26	NA	NA	arct_7674	utqi	arct	.
176.239	65.25	2016-09-06 07:31:00	2016-09-14 07:15:00	arct_7674	utqi	arct	r23
154.953	61.65	2016-09-14 18:51:00	2016-10-16 20:30:00	arct_7674	utqi	arct	r19
131.152	47.25	2016-10-18 08:51:00	2016-10-29 08:38:00	arct_7674	utqi	arct	r8
125.27	40.05	2016-10-30 08:56:00	2016-11-05 21:54:00	arct_7674	utqi	arct	r9
120.884	29.7	2016-11-06 09:18:00	2017-03-18 21:51:00	arct_7674	utqi	arct	r3
126.671	34.2	2017-03-19 10:10:00	2017-05-08 10:38:00	arct_7674	utqi	arct	r11
125.065	39.6	2017-05-08 20:34:00	2017-05-18 20:01:00	arct_7674	utqi	arct	r9
142.911	48.6	2017-05-20 18:31:00	2017-05-23 10:56:00	arct_7674	utqi	arct	r14
158.4	54.45	2017-05-24 16:40:00	2017-05-27 10:12:00	arct_7674	utqi	arct	r16
159.024	63.45	2017-05-27 16:19:00	2017-05-31 11:46:00	arct_7674	utqi	arct	r21
203.47	71.26	NA	NA	arct_7674	utqi	arct	.
214.15	70.11	NA	NA	arct_8733	cari	arct	.
188.207	65.7	2010-09-04 15:27:00	2010-09-21 18:48:00	arct_8733	cari	arct	r24
161.525	64.8	2010-09-22 18:30:00	2010-09-27 08:57:00	arct_8733	cari	arct	r21
142.925	65.25	2010-09-27 20:19:00	2010-10-02 08:32:00	arct_8733	cari	arct	r18
138.75	53.1	2010-10-02 20:27:00	2010-10-19 21:36:00	arct_8733	cari	arct	r15
124.747	37.8	2010-10-20 09:18:00	2011-05-15 19:23:00	arct_8733	cari	arct	r10
136.878	36	2011-05-16 10:12:00	2011-05-18 16:56:00	arct_8733	cari	arct	r12
148.657	59.85	2011-05-19 16:38:00	2011-05-22 14:06:00	arct_8733	cari	arct	r19
214.15	70.11	NA	NA	arct_8733	cari	arct	.
203.47	71.26	NA	NA	arct_8976	utqi	arct	.
187.925	66.6	2016-08-22 15:16:00	2016-10-10 04:37:00	arct_8976	utqi	arct	r24
178.131	67.5	2016-10-11 05:18:00	2016-10-13 05:29:00	arct_8976	utqi	arct	r23
141.882	52.65	2016-10-16 07:57:00	2016-10-22 08:16:00	arct_8976	utqi	arct	r15
123.499	43.2	2016-10-24 21:51:00	2016-10-31 22:12:00	arct_8976	utqi	arct	r7
119.959	29.8125	2016-11-01 09:19:00	2017-05-05 20:55:00	arct_8976	utqi	arct	r3
125.316	37.8	2017-05-06 20:21:00	2017-05-20 11:14:00	arct_8976	utqi	arct	r10
156.75	54	2017-05-24 16:44:00	2017-05-31 11:02:00	arct_8976	utqi	arct	r16
203.47	71.26	NA	NA	arct_8976	utqi	arct	.
203.47	71.26	NA	NA	arct_8978	utqi	arct	.
194.328	59.85	2016-08-22 13:43:00	2016-10-16 04:22:00	arct_8978	utqi	arct	r25
141.523	59.4	2016-10-19 07:36:00	2016-10-31 07:53:00	arct_8978	utqi	arct	r18
141.176	45	2016-11-03 08:21:00	2016-12-27 07:58:00	arct_8978	utqi	arct	r13
139.935	42.3	2016-12-28 21:58:00	2017-01-08 22:04:00	arct_8978	utqi	arct	r13
138.075	36.45	2017-01-11 21:48:00	2017-05-19 19:15:00	arct_8978	utqi	arct	r12
159.75	53.1	2017-05-23 10:01:00	2017-05-31 10:16:00	arct_8978	utqi	arct	r16
203.47	71.26	NA	NA	arct_8978	utqi	arct	.
214.15	70.11	NA	NA	arct_9016	cari	arct	.
193.932	65.7	2010-09-03 06:52:00	2010-09-06 15:44:00	arct_9016	cari	arct	r24
176.529	63.45	2010-09-07 15:42:00	2010-09-15 17:18:00	arct_9016	cari	arct	r23
157.2	67.05	2010-09-19 18:44:00	2010-10-18 07:37:00	arct_9016	cari	arct	r21
140	60.3	2010-10-20 20:42:00	2010-10-24 21:19:00	arct_9016	cari	arct	r18
124.974	43.65	2010-10-26 09:08:00	2010-11-11 21:58:00	arct_9016	cari	arct	r7
119.66	28.35	2010-11-18 22:14:00	2011-04-10 10:37:00	arct_9016	cari	arct	r3
126.163	34.2	2011-04-10 20:53:00	2011-05-18 20:22:00	arct_9016	cari	arct	r11
156.126	52.2	2011-05-21 17:57:00	2011-05-29 16:35:00	arct_9016	cari	arct	r16
159.516	58.5	2011-05-30 10:32:00	2011-06-04 11:17:00	arct_9016	cari	arct	r17
214.15	70.11	NA	NA	arct_9016	cari	arct	.
214.15	70.11	NA	NA	arct_9018	cari	arct	.
192.817	66.15	2010-08-30 15:10:00	2010-10-09 19:06:00	arct_9018	cari	arct	r24
137.273	58.5	2010-10-12 08:12:00	2010-10-26 21:25:00	arct_9018	cari	arct	r18
122.941	40.05	2010-10-29 21:59:00	2011-02-07 09:27:00	arct_9018	cari	arct	r9
121.781	37.35	2011-02-08 22:26:00	2011-05-18 10:38:00	arct_9018	cari	arct	r6
156.659	55.8	2011-05-21 10:35:00	2011-05-24 15:24:00	arct_9018	cari	arct	r16
158.108	63.45	2011-05-25 11:33:00	2011-05-27 13:05:00	arct_9018	cari	arct	r21
214.15	70.11	NA	NA	arct_9018	cari	arct	.
214.15	70.11	NA	NA	arct_9090	cari	arct	.
177.313	65.25	2016-09-22 06:32:00	2016-10-12 18:22:00	arct_9090	cari	arct	r23
139.325	61.2	2016-10-15 20:38:00	2016-10-18 21:08:00	arct_9090	cari	arct	r18
141.84	51.3	2016-10-19 07:49:00	2016-10-23 08:31:00	arct_9090	cari	arct	r15
136.421	44.1	2016-10-24 20:59:00	2016-10-26 20:53:00	arct_9090	cari	arct	r8
136.778	34.65	2016-10-27 08:29:00	2017-05-18 10:18:00	arct_9090	cari	arct	r12
160.098	61.2	2017-05-23 10:53:00	2017-05-26 11:20:00	arct_9090	cari	arct	r20
167.859	64.35	2017-05-27 11:43:00	2017-05-29 11:44:00	arct_9090	cari	arct	r22
214.15	70.11	NA	NA	arct_9090	cari	arct	.
214.15	70.11	NA	NA	arct_9092	cari	arct	.
195.372	63	2016-09-11 06:29:00	2016-10-11 04:27:00	arct_9092	cari	arct	r25
144.123	42.75	2016-10-15 20:16:00	2016-10-27 20:29:00	arct_9092	cari	arct	r13
121.333	32.4	2016-10-31 21:47:00	2017-05-18 11:09:00	arct_9092	cari	arct	r4
135.137	34.65	2017-05-19 10:19:00	2017-05-23 10:11:00	arct_9092	cari	arct	r12
214.15	70.11	NA	NA	arct_9092	cari	arct	.
203.47	71.26	NA	NA	arct_9611	utqi	arct	.
164.151	64.35	2016-10-09 19:10:00	2016-10-16 06:20:00	arct_9611	utqi	arct	r22
126.93	35.1	2016-10-22 09:03:00	2016-10-29 09:08:00	arct_9611	utqi	arct	r11
121.231	37.575	2016-10-30 09:20:00	2017-03-20 10:01:00	arct_9611	utqi	arct	r6
121.219	30.6	2017-03-21 10:14:00	2017-05-16 20:07:00	arct_9611	utqi	arct	r3
157.762	57.6	2017-05-20 10:01:00	2017-05-23 10:53:00	arct_9611	utqi	arct	r17
203.47	71.26	NA	NA	arct_9611	utqi	arct	.
162.582	56.2645	NA	2017-07-09 17:41:00	kist_6664	capo	kist	.
141.818	51.3	2017-07-10 18:26:00	2017-08-08 10:10:00	kist_6664	capo	kist	r15
120.742	36	2017-08-09 20:49:00	2018-03-15 09:48:00	kist_6664	capo	kist	r6
125.282	24.75	2018-03-15 22:05:00	2018-05-25 10:19:00	kist_6664	capo	kist	r1
162.582	56.2645	2018-05-30 16:06:00	NA	kist_6664	capo	kist	.
162.582	56.2645	NA	2017-06-29 11:03:00	kist_6667	capo	kist	.
141.031	52.2	2017-06-30 17:54:00	2017-07-02 18:01:00	kist_6667	capo	kist	r15
128.611	36.45	2017-07-03 11:12:00	2017-07-18 11:10:00	kist_6667	capo	kist	r10
121.235	24.3	2017-07-19 20:45:00	2018-05-16 10:45:00	kist_6667	capo	kist	r2
129.666	34.65	2018-05-16 20:29:00	2018-05-19 20:04:00	kist_6667	capo	kist	r11
141.878	47.25	2018-05-21 10:17:00	2018-05-23 09:47:00	kist_6667	capo	kist	r14
162.582	56.2645	2018-05-25 10:04:00	NA	kist_6667	capo	kist	.
162.582	56.2645	NA	2017-07-13 17:25:00	kist_6671	capo	kist	.
142.5	53.55	2017-07-14 11:19:00	2017-07-24 18:50:00	kist_6671	capo	kist	r15
125.316	38.7	2017-07-29 11:08:00	2017-08-02 21:16:00	kist_6671	capo	kist	r10
117.704	37.35	2017-08-03 11:39:00	2017-10-27 22:27:00	kist_6671	capo	kist	r6
120.88	32.4	2017-10-28 22:06:00	2017-12-08 22:32:00	kist_6671	capo	kist	r4
113.577	27.45	2017-12-09 09:45:00	2018-02-27 10:30:00	kist_6671	capo	kist	r2
120.676	27.45	2018-02-27 22:12:00	2018-05-22 10:56:00	kist_6671	capo	kist	r3
141.258	40.95	2018-05-23 18:37:00	2018-05-26 10:04:00	kist_6671	capo	kist	r13
162.582	56.2645	2018-05-27 16:14:00	NA	kist_6671	capo	kist	.
162.582	56.2645	NA	2017-06-29 10:52:00	kist_6672	capo	kist	.
140.281	52.2	2017-06-30 11:45:00	2017-07-09 18:17:00	kist_6672	capo	kist	r15
121.071	32.85	2017-07-14 11:16:00	2017-11-10 09:16:00	kist_6672	capo	kist	r4
121.203	29.7	2017-11-10 22:09:00	2018-04-11 21:12:00	kist_6672	capo	kist	r3
119.731	33.3	2018-04-12 10:38:00	2018-05-18 11:19:00	kist_6672	capo	kist	r4
162.582	56.2645	2018-05-23 10:39:00	NA	kist_6672	capo	kist	.
162.582	56.2645	NA	2017-07-05 17:30:00	kist_6682	capo	kist	.
143.273	51.75	2017-07-06 18:11:00	2017-07-14 11:03:00	kist_6682	capo	kist	r15
119.293	30.6	2017-07-16 20:08:00	2018-04-19 10:30:00	kist_6682	capo	kist	r3
126.457	33.3	2018-04-20 20:46:00	2018-05-22 20:21:00	kist_6682	capo	kist	r11
157.161	54.45	2018-05-26 17:08:00	2018-05-29 10:12:00	kist_6682	capo	kist	r16
162.582	56.2645	2018-05-29 16:16:00	NA	kist_6682	capo	kist	.
185.5	67.0647	NA	NA	sakh_0366	bely	sakh	.
177.361	64.8	2016-08-12 09:31:00	2016-08-20 15:47:00	sakh_0366	bely	sakh	r23
163.895	61.65	2016-08-21 09:03:00	2016-08-27 17:22:00	sakh_0366	bely	sakh	r20
141.061	52.2	2016-08-29 09:53:00	2016-09-07 19:54:00	sakh_0366	bely	sakh	r15
120.805	41.85	2016-09-08 20:53:00	2016-10-24 09:14:00	sakh_0366	bely	sakh	r9
121.066	36.7875	2016-10-24 21:59:00	2017-05-11 11:12:00	sakh_0366	bely	sakh	r6
126.316	44.1	2017-05-13 20:31:00	2017-05-17 19:40:00	sakh_0366	bely	sakh	r7
142.468	54	2017-05-19 10:59:00	2017-05-22 11:09:00	sakh_0366	bely	sakh	r15
171.57	63.45	2017-05-25 11:17:00	2017-05-30 11:00:00	sakh_0366	bely	sakh	r22
185.5	67.0647	NA	NA	sakh_0366	bely	sakh	.
177.03	62.5833	NA	2016-08-13 09:11:00	sakh_0840	mein	sakh	.
163.414	60.975	2016-08-13 16:20:00	2016-08-25 17:19:00	sakh_0840	mein	sakh	r20
160.28	57.6	2016-08-26 09:10:00	2016-08-28 09:21:00	sakh_0840	mein	sakh	r17
141.861	50.85	2016-08-29 10:02:00	2016-09-07 09:44:00	sakh_0840	mein	sakh	r15
120.937	36.45	2016-09-10 21:20:00	2017-03-12 21:55:00	sakh_0840	mein	sakh	r6
121.32	24.75	2017-03-13 10:18:00	2017-04-28 10:57:00	sakh_0840	mein	sakh	r2
121.219	30.6	2017-04-28 20:48:00	2017-05-23 20:11:00	sakh_0840	mein	sakh	r3
177.03	62.5833	NA	NA	sakh_0840	mein	sakh	.
185.5	67.0647	NA	NA	sakh_1605	bely	sakh	.
167.933	65.25	2011-08-27 17:17:00	2011-08-29 17:41:00	sakh_1605	bely	sakh	r22
155.601	60.3	2011-08-30 18:02:00	2011-09-11 19:43:00	sakh_1605	bely	sakh	r19
142.468	54	2011-09-12 09:16:00	2011-09-30 09:58:00	sakh_1605	bely	sakh	r15
123.376	62.55	2011-10-03 21:42:00	2011-10-13 09:31:00	sakh_1605	bely	sakh	r18
118.559	47.7	2011-10-17 09:31:00	2011-10-22 22:25:00	sakh_1605	bely	sakh	r7
119.108	45	2011-10-23 09:14:00	2011-10-28 09:20:00	sakh_1605	bely	sakh	r7
119.25	37.8	2011-10-31 22:15:00	2012-01-12 09:32:00	sakh_1605	bely	sakh	r6
116.895	33.75	2012-01-13 09:32:00	2012-03-02 22:52:00	sakh_1605	bely	sakh	r5
119.002	37.35	2012-03-04 22:44:00	2012-05-14 10:08:00	sakh_1605	bely	sakh	r6
136.043	45.9	2012-05-15 10:35:00	2012-05-18 10:16:00	sakh_1605	bely	sakh	r8
140.14	57.6	2012-05-18 16:35:00	2012-05-21 13:39:00	sakh_1605	bely	sakh	r18
143.422	60.3	2012-05-22 11:30:00	2012-05-25 11:55:00	sakh_1605	bely	sakh	r18
185.5	67.0647	NA	NA	sakh_1605	bely	sakh	.
185.5	67.0647	NA	2013-08-15 15:39:00	sakh_1617	bely	sakh	.
154.286	58.95	2013-08-18 10:09:00	2013-08-28 18:14:00	sakh_1617	bely	sakh	r19
141.818	51.75	2013-08-29 10:14:00	2013-09-15 20:44:00	sakh_1617	bely	sakh	r15
125.217	44.1	2013-09-16 10:19:00	2013-09-21 21:03:00	sakh_1617	bely	sakh	r7
121.484	45.9	2013-09-22 10:26:00	2013-09-24 10:09:00	sakh_1617	bely	sakh	r7
118.662	38.25	2013-09-24 21:23:00	2013-12-21 22:52:00	sakh_1617	bely	sakh	r6
120.902	33.8625	2013-12-22 09:32:00	2014-05-21 19:54:00	sakh_1617	bely	sakh	r4
155.809	56.7	2014-05-26 16:16:00	2014-06-02 11:13:00	sakh_1617	bely	sakh	r17
185.5	67.0647	NA	NA	sakh_1617	bely	sakh	.
185.5	67.0647	NA	NA	sakh_1729	bely	sakh	.
179.463	65.25	2013-08-06 10:39:00	2013-08-11 10:21:00	sakh_1729	bely	sakh	r23
165.62	63	2013-08-12 10:51:00	2013-08-15 10:31:00	sakh_1729	bely	sakh	r22
162.727	60.3	2013-08-15 16:09:00	2013-08-22 09:56:00	sakh_1729	bely	sakh	r20
126.844	36.9	2013-08-25 20:24:00	2013-09-10 10:18:00	sakh_1729	bely	sakh	r10
121.071	32.85	2013-09-11 21:15:00	2013-11-27 09:27:00	sakh_1729	bely	sakh	r4
115.62	31.05	2013-11-27 22:19:00	2014-03-17 11:05:00	sakh_1729	bely	sakh	r5
120.876	30.15	2014-03-19 21:36:00	2014-04-02 10:52:00	sakh_1729	bely	sakh	r3
124.255	39.15	2014-04-02 21:05:00	2014-05-21 11:42:00	sakh_1729	bely	sakh	r9
185.5	67.0647	NA	NA	sakh_1729	bely	sakh	.
185.5	67.0647	NA	NA	sakh_1734	bely	sakh	.
162.985	59.85	2016-08-14 16:42:00	2016-08-23 09:14:00	sakh_1734	bely	sakh	r20
142.531	52.2	2016-08-25 19:12:00	2016-09-07 09:32:00	sakh_1734	bely	sakh	r15
119.812	36.9	2016-09-09 21:24:00	2016-11-07 22:27:00	sakh_1734	bely	sakh	r6
112.467	31.95	2016-11-08 09:51:00	2017-02-19 10:38:00	sakh_1734	bely	sakh	r5
120.538	33.3	2017-02-19 22:22:00	2017-04-26 11:03:00	sakh_1734	bely	sakh	r4
120.745	36.45	2017-04-28 10:50:00	2017-05-09 20:42:00	sakh_1734	bely	sakh	r6
120.993	40.95	2017-05-10 11:15:00	2017-05-14 20:33:00	sakh_1734	bely	sakh	r9
162.752	59.85	2017-05-20 10:12:00	2017-05-24 14:42:00	sakh_1734	bely	sakh	r20
185.5	67.0647	NA	NA	sakh_1734	bely	sakh	.
185.5	67.0647	NA	NA	sakh_1746	bely	sakh	.
164.151	65.7	2011-08-31 17:22:00	2011-09-08 09:05:00	sakh_1746	bely	sakh	r21
142.727	60.3	2011-09-08 19:27:00	2011-09-26 21:08:00	sakh_1746	bely	sakh	r18
128.471	47.7	2011-09-27 09:35:00	2011-10-15 21:32:00	sakh_1746	bely	sakh	r7
126.894	36.45	2011-10-18 09:06:00	2011-10-30 21:46:00	sakh_1746	bely	sakh	r10
125.282	24.75	2011-11-01 22:04:00	2011-11-05 22:02:00	sakh_1746	bely	sakh	r1
117.339	23.4563	2011-11-09 22:10:00	2012-03-01 22:27:00	sakh_1746	bely	sakh	r2
118.648	26.55	2012-03-03 22:32:00	2012-03-18 21:59:00	sakh_1746	bely	sakh	r2
118.156	40.05	2012-03-19 10:25:00	2012-04-03 21:01:00	sakh_1746	bely	sakh	r6
126.115	41.4	2012-04-04 10:05:00	2012-05-27 16:46:00	sakh_1746	bely	sakh	r9
185.5	67.0647	NA	NA	sakh_1746	bely	sakh	.
185.5	67.0647	NA	NA	sakh_272	bely	sakh	.
178.416	63.45	2011-09-03 07:52:00	2011-09-06 08:06:00	sakh_272	bely	sakh	r23
170.636	61.65	2011-09-07 08:24:00	2011-09-15 18:33:00	sakh_272	bely	sakh	r22
160.205	59.4	2011-09-16 07:47:00	2011-09-22 07:43:00	sakh_272	bely	sakh	r20
142.159	52.425	2011-09-23 08:30:00	2011-10-21 07:31:00	sakh_272	bely	sakh	r15
138.613	50.85	2011-10-21 21:01:00	2011-10-24 21:03:00	sakh_272	bely	sakh	r15
126.486	36	2011-10-27 09:03:00	2012-05-18 10:59:00	sakh_272	bely	sakh	r10
174.194	64.8	2012-05-22 11:24:00	2012-05-25 11:51:00	sakh_272	bely	sakh	r23
185.5	67.0647	NA	NA	sakh_272	bely	sakh	.
177.03	62.5833	NA	2016-08-04 09:45:00	sakh_3238	mein	sakh	.
156.8	56.7	2016-08-09 09:51:00	2016-08-11 09:51:00	sakh_3238	mein	sakh	r17
157.021	53.55	2016-08-11 17:26:00	2016-08-18 18:08:00	sakh_3238	mein	sakh	r16
137.937	51.75	2016-08-20 10:48:00	2016-08-26 19:24:00	sakh_3238	mein	sakh	r15
136.575	47.7	2016-08-27 10:23:00	2016-08-29 19:46:00	sakh_3238	mein	sakh	r8
122.29	49.05	2016-08-30 10:35:00	2016-11-15 22:45:00	sakh_3238	mein	sakh	r7
112.705	35.1	2016-11-16 09:14:00	2017-03-05 22:42:00	sakh_3238	mein	sakh	r5
120.688	33.3	2017-03-08 10:19:00	2017-04-19 10:57:00	sakh_3238	mein	sakh	r4
122.264	37.35	2017-04-20 20:41:00	2017-05-15 20:03:00	sakh_3238	mein	sakh	r6
158.433	57.15	2017-05-20 10:25:00	2017-05-24 11:08:00	sakh_3238	mein	sakh	r17
169.412	61.65	2017-05-24 14:32:00	2017-05-30 11:18:00	sakh_3238	mein	sakh	r22
177.03	62.5833	NA	NA	sakh_3238	mein	sakh	.
185.5	67.0647	NA	NA	sakh_4518	bely	sakh	.
165.789	61.65	2016-08-23 17:12:00	2016-08-28 09:09:00	sakh_4518	bely	sakh	r20
141.923	51.3	2016-08-30 19:19:00	2016-09-06 09:27:00	sakh_4518	bely	sakh	r15
122.614	50.85	2016-09-08 10:23:00	2016-10-11 21:49:00	sakh_4518	bely	sakh	r7
124.492	44.775	2016-10-12 09:18:00	2016-10-31 09:11:00	sakh_4518	bely	sakh	r7
124.342	40.5	2016-11-02 08:56:00	2016-11-05 22:01:00	sakh_4518	bely	sakh	r9
118.509	36.9	2016-11-06 09:18:00	2016-11-17 08:53:00	sakh_4518	bely	sakh	r6
116.535	34.65	2016-11-17 23:09:00	2017-01-08 23:09:00	sakh_4518	bely	sakh	r5
115.933	38.925	2017-01-09 23:22:00	2017-03-09 10:31:00	sakh_4518	bely	sakh	r6
124.968	38.25	2017-03-09 21:49:00	2017-05-17 11:14:00	sakh_4518	bely	sakh	r10
157.861	62.55	2017-05-24 14:54:00	2017-05-28 11:25:00	sakh_4518	bely	sakh	r21
185.5	67.0647	NA	NA	sakh_4518	bely	sakh	.
185.5	67.0647	NA	NA	sakh_6025	bely	sakh	.
164.776	60.75	2016-08-13 09:21:00	2016-08-23 09:16:00	sakh_6025	bely	sakh	r20
154.03	60.75	2016-08-23 18:11:00	2016-08-28 09:38:00	sakh_6025	bely	sakh	r19
141.773	52.2	2016-08-29 09:57:00	2016-09-07 09:40:00	sakh_6025	bely	sakh	r15
128.984	46.8	2016-09-08 20:48:00	2016-09-10 21:06:00	sakh_6025	bely	sakh	r8
124.492	45	2016-09-15 10:11:00	2016-10-28 22:04:00	sakh_6025	bely	sakh	r7
115.95	32.175	2016-10-31 22:20:00	2017-03-09 10:37:00	sakh_6025	bely	sakh	r5
118.74	32.85	2017-03-09 21:56:00	2017-04-17 11:00:00	sakh_6025	bely	sakh	r4
125.49	38.7	2017-04-17 20:46:00	2017-05-15 11:14:00	sakh_6025	bely	sakh	r10
156.774	57.15	2017-05-19 10:21:00	2017-05-25 11:01:00	sakh_6025	bely	sakh	r17
163.183	66.6	2017-05-26 11:56:00	2017-05-28 12:13:00	sakh_6025	bely	sakh	r21
185.5	67.0647	NA	NA	sakh_6025	bely	sakh	.
185.5	67.0647	NA	NA	sakh_6081	bely	sakh	.
163.887	60.75	2013-08-22 09:31:00	2013-08-27 17:02:00	sakh_6081	bely	sakh	r20
140.327	52.2	2013-08-30 10:19:00	2013-09-10 09:47:00	sakh_6081	bely	sakh	r15
130.852	44.55	2013-09-11 10:17:00	2013-09-15 10:48:00	sakh_6081	bely	sakh	r8
124.706	40.05	2013-09-15 20:52:00	2013-11-11 21:45:00	sakh_6081	bely	sakh	r9
120.538	33.3	2013-11-12 09:23:00	2014-03-27 10:50:00	sakh_6081	bely	sakh	r4
125.065	39.6	2014-03-27 21:05:00	2014-05-21 11:33:00	sakh_6081	bely	sakh	r9
142.484	52.65	2014-05-23 11:36:00	2014-05-26 11:41:00	sakh_6081	bely	sakh	r15
185.5	67.0647	NA	NA	sakh_6081	bely	sakh	.
185.5	67.0647	NA	NA	sakh_6093	bely	sakh	.
179.472	64.8	2013-08-06 10:38:00	2013-08-14 15:02:00	sakh_6093	bely	sakh	r23
164.545	60.3	2013-08-15 10:17:00	2013-08-27 16:44:00	sakh_6093	bely	sakh	r20
142.515	52.65	2013-08-30 10:09:00	2013-09-05 09:49:00	sakh_6093	bely	sakh	r15
125.886	37.8	2013-09-07 10:34:00	2013-11-11 09:07:00	sakh_6093	bely	sakh	r10
116.771	33.3	2013-11-12 09:44:00	2013-11-14 09:47:00	sakh_6093	bely	sakh	r5
112.467	31.05	2013-11-14 22:22:00	2014-02-07 10:35:00	sakh_6093	bely	sakh	r5
112.699	35.1	2014-02-07 22:53:00	2014-03-07 22:25:00	sakh_6093	bely	sakh	r5
126	36.9	2014-03-10 10:13:00	2014-05-20 19:48:00	sakh_6093	bely	sakh	r10
185.5	67.0647	NA	NA	sakh_6093	bely	sakh	.
185.5	67.0647	NA	NA	sakh_6189	bely	sakh	.
178.328	65.7	2016-08-22 15:58:00	2016-08-27 15:58:00	sakh_6189	bely	sakh	r23
153.414	58.95	2016-08-30 09:30:00	2016-09-05 09:10:00	sakh_6189	bely	sakh	r19
141.75	51.3	2016-09-05 18:52:00	2016-09-16 09:40:00	sakh_6189	bely	sakh	r15
124.57	41.85	2016-09-17 10:04:00	2016-11-08 22:02:00	sakh_6189	bely	sakh	r9
113.067	31.95	2016-11-09 22:24:00	2016-11-22 09:16:00	sakh_6189	bely	sakh	r5
110.095	22.5	2016-11-23 09:51:00	2017-03-10 11:10:00	sakh_6189	bely	sakh	r2
125.429	38.025	2017-03-11 21:41:00	2017-05-18 11:16:00	sakh_6189	bely	sakh	r10
166.524	61.65	2017-05-22 15:22:00	2017-05-27 11:32:00	sakh_6189	bely	sakh	r20
185.5	67.0647	NA	NA	sakh_6189	bely	sakh	.
177.03	62.5833	NA	2016-08-07 09:43:00	sakh_6277	mein	sakh	.
163.636	58.5	2016-08-08 16:14:00	2016-08-22 09:29:00	sakh_6277	mein	sakh	r20
141.861	49.5	2016-08-25 19:16:00	2016-09-11 09:45:00	sakh_6277	mein	sakh	r14
124.422	45.45	2016-09-13 21:04:00	2016-11-05 09:03:00	sakh_6277	mein	sakh	r7
116.299	33.75	2016-11-06 09:49:00	2017-03-16 21:49:00	sakh_6277	mein	sakh	r5
120.722	32.85	2017-03-17 21:41:00	2017-05-19 11:28:00	sakh_6277	mein	sakh	r4
141.84	51.3	2017-05-21 11:04:00	2017-05-26 11:14:00	sakh_6277	mein	sakh	r15
160.851	58.5	2017-05-27 15:36:00	2017-05-30 11:08:00	sakh_6277	mein	sakh	r17
177.03	62.5833	NA	NA	sakh_6277	mein	sakh	.
185.5	67.0647	NA	NA	sakh_6490	bely	sakh	.
154.286	58.95	2013-08-30 17:48:00	2013-09-06 18:15:00	sakh_6490	bely	sakh	r19
142.602	50.85	2013-09-07 10:08:00	2013-09-17 09:23:00	sakh_6490	bely	sakh	r15
125.065	40.5	2013-09-20 20:57:00	2013-09-24 10:08:00	sakh_6490	bely	sakh	r9
119.161	36.45	2013-09-25 10:27:00	2014-05-15 20:22:00	sakh_6490	bely	sakh	r6
125.419	39.15	2014-05-16 19:59:00	2014-05-21 11:27:00	sakh_6490	bely	sakh	r9
167.273	61.65	2014-05-28 12:19:00	2014-05-31 11:43:00	sakh_6490	bely	sakh	r20
185.5	67.0647	NA	NA	sakh_6490	bely	sakh	.
185.5	67.0647	NA	NA	sakh_6493	bely	sakh	.
175.385	66.15	2011-08-30 08:03:00	2011-09-02 16:47:00	sakh_6493	bely	sakh	r23
164.842	61.65	2011-09-04 08:26:00	2011-09-15 08:24:00	sakh_6493	bely	sakh	r20
150.989	62.325	2011-09-15 19:37:00	2011-09-29 19:38:00	sakh_6493	bely	sakh	r19
143.802	63	2011-09-30 08:21:00	2011-10-14 20:34:00	sakh_6493	bely	sakh	r18
142.515	53.1	2011-10-15 20:49:00	2011-10-22 20:53:00	sakh_6493	bely	sakh	r15
132.47	45.9	2011-10-23 21:31:00	2011-10-25 21:39:00	sakh_6493	bely	sakh	r8
126.234	40.95	2011-10-26 08:57:00	2011-11-01 08:52:00	sakh_6493	bely	sakh	r9
120.559	32.7797	2011-11-01 21:53:00	2012-05-20 20:46:00	sakh_6493	bely	sakh	r4
153.171	62.55	2012-05-26 11:08:00	2012-05-31 11:27:00	sakh_6493	bely	sakh	r19
185.5	67.0647	NA	NA	sakh_6493	bely	sakh	.
177.03	62.5833	NA	2016-08-11 16:14:00	sakh_8706	mein	sakh	.
163.636	58.5	2016-08-12 09:49:00	2016-08-23 09:25:00	sakh_8706	mein	sakh	r20
152.542	58.95	2016-08-23 18:08:00	2016-08-27 18:00:00	sakh_8706	mein	sakh	r19
142.247	48.15	2016-08-28 09:56:00	2016-09-05 19:37:00	sakh_8706	mein	sakh	r14
125.282	24.75	2016-09-09 10:21:00	2016-09-17 10:09:00	sakh_8706	mein	sakh	r1
119.652	30.6	2016-09-17 21:31:00	2016-10-04 09:58:00	sakh_8706	mein	sakh	r3
119.629	36	2016-10-04 21:42:00	2017-05-16 11:24:00	sakh_8706	mein	sakh	r6
132.73	44.1	2017-05-18 19:03:00	2017-05-24 11:30:00	sakh_8706	mein	sakh	r8
177.03	62.5833	NA	NA	sakh_8706	mein	sakh	.
177.03	62.5833	NA	2014-08-23 09:48:00	sakh_8780	mein	sakh	.
159.896	61.2	2014-08-23 17:39:00	2014-08-29 10:08:00	sakh_8780	mein	sakh	r20
148.182	60.3	2014-08-29 19:07:00	2014-08-31 19:12:00	sakh_8780	mein	sakh	r19
140.289	51.3	2014-09-01 19:15:00	2014-09-08 10:24:00	sakh_8780	mein	sakh	r15
124.342	40.95	2014-09-12 10:26:00	2014-09-17 21:34:00	sakh_8780	mein	sakh	r9
119.259	36.225	2014-09-18 10:24:00	2015-05-01 20:30:00	sakh_8780	mein	sakh	r6
125.02	38.25	2015-05-02 20:23:00	2015-05-23 16:12:00	sakh_8780	mein	sakh	r10
161.125	61.2	2015-05-28 11:02:00	2015-06-02 10:34:00	sakh_8780	mein	sakh	r20
177.03	62.5833	NA	NA	sakh_8780	mein	sakh	.
177.03	62.5833	NA	2014-08-07 16:10:00	sakh_8786	mein	sakh	.
163.914	58.5	2014-08-08 09:46:00	2014-09-04 18:11:00	sakh_8786	mein	sakh	r20
142.545	51.75	2014-09-05 09:36:00	2014-09-18 09:40:00	sakh_8786	mein	sakh	r15
123.271	42.75	2014-09-19 10:16:00	2014-09-27 10:06:00	sakh_8786	mein	sakh	r7
119.051	37.8	2014-09-27 21:45:00	2015-05-16 20:01:00	sakh_8786	mein	sakh	r6
142.231	48.6	2015-05-19 18:05:00	2015-05-26 10:34:00	sakh_8786	mein	sakh	r14
163.895	60.75	2015-05-28 15:41:00	2015-06-04 11:47:00	sakh_8786	mein	sakh	r20
170.795	64.35	2015-06-05 11:23:00	2015-06-16 13:57:00	sakh_8786	mein	sakh	r22
177.03	62.5833	NA	NA	sakh_8786	mein	sakh	.
185.5	67.0647	NA	NA	sakh_9094	bely	sakh	.
163.902	62.1	2016-08-13 16:28:00	2016-08-21 09:46:00	sakh_9094	bely	sakh	r20
140.968	53.1	2016-08-23 19:11:00	2016-09-07 09:35:00	sakh_9094	bely	sakh	r15
125.419	41.4	2016-09-08 20:50:00	2016-10-26 09:16:00	sakh_9094	bely	sakh	r9
115.911	42.75	2016-10-26 22:09:00	2016-11-21 08:51:00	sakh_9094	bely	sakh	r7
117.069	37.8	2016-11-26 09:26:00	2016-12-15 09:16:00	sakh_9094	bely	sakh	r6
116.883	35.55	2016-12-15 22:56:00	2017-01-29 22:57:00	sakh_9094	bely	sakh	r5
120.18	33.75	2017-01-30 23:03:00	2017-04-16 10:37:00	sakh_9094	bely	sakh	r4
121.731	38.7	2017-04-16 21:01:00	2017-05-07 20:27:00	sakh_9094	bely	sakh	r6
121.589	40.95	2017-05-08 11:21:00	2017-05-17 11:31:00	sakh_9094	bely	sakh	r9
173.864	63.9	2017-05-25 12:49:00	2017-05-27 13:24:00	sakh_9094	bely	sakh	r23
185.5	67.0647	NA	NA	sakh_9094	bely	sakh	.
177.03	62.5833	NA	2014-08-24 09:21:00	sakh_9424	mein	sakh	.
168.939	63.45	2014-08-24 16:55:00	2014-08-30 09:33:00	sakh_9424	mein	sakh	r22
154.286	58.95	2014-08-30 17:56:00	2014-09-09 19:52:00	sakh_9424	mein	sakh	r19
141.474	44.55	2014-09-11 09:25:00	2014-09-19 10:07:00	sakh_9424	mein	sakh	r13
126.457	33.3	2014-09-20 21:36:00	2014-10-03 10:11:00	sakh_9424	mein	sakh	r11
118.899	42.525	2014-10-03 22:06:00	2014-12-05 23:12:00	sakh_9424	mein	sakh	r7
112.568	35.55	2014-12-06 09:43:00	2015-03-14 22:02:00	sakh_9424	mein	sakh	r5
118.152	36	2015-03-16 22:07:00	2015-05-23 09:56:00	sakh_9424	mein	sakh	r5
156.49	52.2	2015-05-26 16:52:00	2015-06-05 11:48:00	sakh_9424	mein	sakh	r16
177.03	62.5833	NA	NA	sakh_9424	mein	sakh	.
170.549	68.775	NA	NA	sakh_d896	chau	sakh	.
167.603	63	2013-08-11 10:39:00	2013-08-13 10:54:00	sakh_d896	chau	sakh	r22
162.967	60.75	2013-08-13 16:01:00	2013-08-25 09:41:00	sakh_d896	chau	sakh	r20
140.436	50.85	2013-08-26 18:57:00	2013-09-05 09:51:00	sakh_d896	chau	sakh	r15
120.722	32.85	2013-09-08 10:41:00	2013-11-17 21:52:00	sakh_d896	chau	sakh	r4
107.659	22.5	2013-11-19 22:39:00	2014-03-01 22:47:00	sakh_d896	chau	sakh	r2
108.218	33.75	2014-03-02 11:16:00	2014-03-17 11:16:00	sakh_d896	chau	sakh	r5
121.465	29.7	2014-03-18 21:49:00	2014-05-18 11:29:00	sakh_d896	chau	sakh	r3
156.486	56.25	2014-05-21 16:19:00	2014-05-26 11:34:00	sakh_d896	chau	sakh	r17
170.549	68.775	NA	NA	sakh_d896	chau	sakh	.
170.549	68.775	NA	NA	sakh_e084	chau	sakh	.
176.604	66.6	2013-08-14 11:53:00	2013-08-19 10:08:00	sakh_e084	chau	sakh	r23
152.542	58.95	2013-08-19 17:41:00	2013-08-23 18:46:00	sakh_e084	chau	sakh	r19
141.091	51.75	2013-08-24 10:31:00	2013-09-04 20:06:00	sakh_e084	chau	sakh	r15
124.747	37.8	2013-09-06 20:46:00	2013-10-14 09:26:00	sakh_e084	chau	sakh	r10
119.656	28.8	2013-10-15 21:46:00	2014-03-26 21:06:00	sakh_e084	chau	sakh	r3
124.747	37.8	2014-03-27 10:16:00	2014-05-21 19:16:00	sakh_e084	chau	sakh	r10
137.609	46.8	2014-05-22 11:11:00	2014-05-25 11:31:00	sakh_e084	chau	sakh	r8
165.506	61.65	2014-05-29 11:35:00	2014-06-01 12:58:00	sakh_e084	chau	sakh	r20
170.549	68.775	NA	NA	sakh_e084	chau	sakh	.
170.549	68.775	NA	NA	sakh_e087	chau	sakh	.
161.272	64.8	2013-08-19 10:29:00	2013-08-22 10:02:00	sakh_e087	chau	sakh	r21
163.887	60.75	2013-08-23 16:46:00	2013-08-27 09:47:00	sakh_e087	chau	sakh	r20
153.414	58.95	2013-08-28 17:12:00	2013-09-06 09:35:00	sakh_e087	chau	sakh	r19
140.471	52.2	2013-09-07 10:00:00	2013-09-10 09:50:00	sakh_e087	chau	sakh	r15
136.871	50.4	2013-09-10 19:47:00	2013-09-28 09:25:00	sakh_e087	chau	sakh	r15
122.264	37.35	2013-09-29 21:12:00	2013-11-17 09:16:00	sakh_e087	chau	sakh	r6
119.661	28.35	2013-11-18 09:48:00	2013-12-10 22:20:00	sakh_e087	chau	sakh	r3
118.336	25.65	2013-12-12 09:50:00	2014-03-24 10:55:00	sakh_e087	chau	sakh	r2
121.41	31.5	2014-03-25 10:23:00	2014-04-12 21:03:00	sakh_e087	chau	sakh	r4
122.062	36.9	2014-04-13 10:51:00	2014-05-20 11:31:00	sakh_e087	chau	sakh	r6
141.84	50.85	2014-05-23 11:05:00	2014-05-27 17:51:00	sakh_e087	chau	sakh	r15
155.455	60.75	2014-05-30 12:25:00	2014-06-02 13:15:00	sakh_e087	chau	sakh	r19
170.549	68.775	NA	NA	sakh_e087	chau	sakh	.
170.549	68.775	NA	NA	sakh_e089	chau	sakh	.
163.887	60.75	2013-08-23 09:23:00	2013-08-31 09:30:00	sakh_e089	chau	sakh	r20
155.613	54.45	2013-09-01 09:38:00	2013-09-06 18:17:00	sakh_e089	chau	sakh	r16
143.287	50.4	2013-09-07 09:55:00	2013-09-14 09:16:00	sakh_e089	chau	sakh	r14
142.247	47.25	2013-09-15 09:10:00	2013-09-20 19:42:00	sakh_e089	chau	sakh	r14
125.357	39.6	2013-09-23 21:10:00	2013-11-07 21:37:00	sakh_e089	chau	sakh	r9
120.17	27.9	2013-11-08 09:38:00	2014-02-02 22:15:00	sakh_e089	chau	sakh	r3
120.722	31.05	2014-02-03 10:06:00	2014-03-27 10:46:00	sakh_e089	chau	sakh	r3
125.919	33.3	2014-03-27 21:05:00	2014-04-18 20:32:00	sakh_e089	chau	sakh	r11
126	36.9	2014-04-19 10:43:00	2014-05-22 11:23:00	sakh_e089	chau	sakh	r10
155.739	54.9	2014-05-25 10:50:00	2014-05-28 11:13:00	sakh_e089	chau	sakh	r16
160.387	58.95	2014-05-28 15:17:00	2014-05-31 11:33:00	sakh_e089	chau	sakh	r17
170.549	68.775	NA	NA	sakh_e089	chau	sakh	.
205.27	70.55	NA	NA	arct_0704	ikpi	arct	.
156.872	61.65	2010-10-09 07:05:00	2010-10-16 20:51:00	arct_0704	ikpi	arct	.
140.339	58.05	2010-10-17 20:48:00	2010-11-02 21:17:00	arct_0704	ikpi	arct	.
120.536	32.85	2010-11-08 09:22:00	2010-11-18 22:14:00	arct_0704	ikpi	arct	.
119.702	29.475	2010-11-19 09:19:00	2011-04-04 20:57:00	arct_0704	ikpi	arct	.
126.834	34.65	2011-04-05 10:20:00	2011-05-22 10:41:00	arct_0704	ikpi	arct	.
203.47	71.26	NA	NA	arct_4976	utqi	arct	.
193.375	65.925	2018-08-21 14:18:00	2018-09-22 06:03:00	arct_4976	utqi	arct	.
164.521	62.1	2018-09-24 18:29:00	2018-10-14 06:44:00	arct_4976	utqi	arct	.
140.383	54	2018-10-15 20:38:00	2018-10-18 20:26:00	arct_4976	utqi	arct	.
122.697	47.7	2018-10-23 21:38:00	2018-10-31 09:20:00	arct_4976	utqi	arct	.
122.264	37.35	2018-10-31 21:54:00	2018-12-13 08:57:00	arct_4976	utqi	arct	.
203.47	71.26	NA	NA	arct_5233	utqi	arct	.
194.252	65.7	2010-08-15 09:17:00	2010-10-18 18:00:00	arct_5233	utqi	arct	.
143.422	62.1	2010-10-21 07:21:00	2010-10-30 20:54:00	arct_5233	utqi	arct	.
141.12	51.3	2010-10-31 07:29:00	2010-11-03 08:29:00	arct_5233	utqi	arct	.
121.219	31.5	2010-11-05 22:03:00	2011-04-24 10:53:00	arct_5233	utqi	arct	.
203.47	71.26	NA	NA	arct_5415	utqi	arct	.
194.411	60.525	2010-09-05 15:30:00	2010-10-10 06:53:00	arct_5415	utqi	arct	.
141.818	51.75	2010-10-12 20:32:00	2010-10-26 21:25:00	arct_5415	utqi	arct	.
120	23.85	2010-10-28 21:49:00	2011-04-24 21:15:00	arct_5415	utqi	arct	.
125.919	33.3	2011-04-25 10:39:00	2011-05-12 20:11:00	arct_5415	utqi	arct	.
203.47	71.26	NA	NA	arct_5481	utqi	arct	.
194.211	61.65	2010-09-10 15:56:00	2010-10-15 17:31:00	arct_5481	utqi	arct	.
142.082	59.85	2010-10-21 07:56:00	2010-11-01 21:22:00	arct_5481	utqi	arct	.
128.311	42.3	2010-11-05 08:54:00	2010-11-10 08:53:00	arct_5481	utqi	arct	.
122.143	39.6	2010-11-10 22:04:00	2010-11-14 08:52:00	arct_5481	utqi	arct	.
121.771	30.0375	2010-11-19 09:12:00	2011-03-10 10:10:00	arct_5481	utqi	arct	.
121.401	32.4	2011-03-10 21:52:00	2011-05-10 10:52:00	arct_5481	utqi	arct	.
214.15	70.11	NA	NA	arct_8728	cari	arct	.
194.4	66.6	2010-09-03 14:27:00	2010-09-18 06:19:00	arct_8728	cari	arct	.
158.883	62.55	2010-09-22 07:57:00	2010-09-24 08:03:00	arct_8728	cari	arct	.
153.907	60.75	2010-09-24 19:18:00	2010-10-01 07:33:00	arct_8728	cari	arct	.
150.917	62.775	2010-10-03 07:52:00	2010-10-15 08:01:00	arct_8728	cari	arct	.
139.592	57.15	2010-10-15 20:42:00	2010-10-19 21:08:00	arct_8728	cari	arct	.
131.203	45.9	2010-10-20 21:08:00	2010-10-24 09:02:00	arct_8728	cari	arct	.
124.747	37.8	2010-10-24 21:44:00	2010-12-26 22:28:00	arct_8728	cari	arct	.
125.919	33.3	2010-12-28 08:49:00	2011-05-13 20:19:00	arct_8728	cari	arct	.
126.951	42.75	2011-05-14 11:01:00	2011-05-19 10:55:00	arct_8728	cari	arct	.
214.15	70.11	NA	NA	arct_9011	cari	arct	.
160.749	65.7	2010-10-06 19:00:00	2010-10-10 07:02:00	arct_9011	cari	arct	.
142.247	48.15	2010-10-15 20:43:00	2010-11-01 21:13:00	arct_9011	cari	arct	.
120.174	34.2	2010-11-04 09:21:00	2010-11-06 09:36:00	arct_9011	cari	arct	.
119.411	28.35	2010-11-06 22:02:00	2010-11-24 22:00:00	arct_9011	cari	arct	.
120.163	23.85	2010-11-25 09:29:00	2011-02-21 22:11:00	arct_9011	cari	arct	.
120.156	15.75	2011-02-22 22:18:00	2011-03-12 21:53:00	arct_9011	cari	arct	.
185.5	67.0647	NA	NA	sakh_269	bely	sakh	.
141.796	52.65	2011-08-25 19:04:00	2011-09-09 09:36:00	sakh_269	bely	sakh	.
134.328	45	2011-09-09 19:58:00	2011-09-14 09:35:00	sakh_269	bely	sakh	.
123.312	41.85	2011-09-15 09:35:00	2011-09-18 09:58:00	sakh_269	bely	sakh	.
121.698	37.35	2011-09-21 21:25:00	2011-11-20 09:06:00	sakh_269	bely	sakh	.
120.939	32.9625	2011-11-21 22:11:00	2012-02-09 09:42:00	sakh_269	bely	sakh	.
185.5	67.0647	NA	2013-08-16 10:16:00	sakh_6018	bely	sakh	.
174.225	62.55	2013-08-16 14:24:00	2013-08-20 16:06:00	sakh_6018	bely	sakh	.
163.636	60.3	2013-08-21 09:44:00	2013-08-31 09:53:00	sakh_6018	bely	sakh	.
155.809	56.7	2013-09-01 09:34:00	2013-09-06 09:33:00	sakh_6018	bely	sakh	.
141.898	47.25	2013-09-07 09:49:00	2013-09-26 19:44:00	sakh_6018	bely	sakh	.
124.75	45.225	2013-09-30 20:56:00	2013-10-09 21:23:00	sakh_6018	bely	sakh	.
119.81	36.9	2013-10-10 21:36:00	2013-11-11 09:24:00	sakh_6018	bely	sakh	.
122.254	30.15	2013-11-12 21:58:00	2014-02-02 22:16:00	sakh_6018	bely	sakh	.
119.662	29.25	2014-02-03 22:21:00	2014-03-25 10:39:00	sakh_6018	bely	sakh	.
185.5	67.0647	NA	NA	sakh_6026	bely	sakh	.
162.752	60.75	2016-08-29 19:36:00	2016-09-02 19:41:00	sakh_6026	bely	sakh	.
141.726	52.65	2016-09-05 09:22:00	2016-09-11 21:01:00	sakh_6026	bely	sakh	.
125.938	38.475	2016-09-14 21:20:00	2016-11-06 09:59:00	sakh_6026	bely	sakh	.
113.343	24.75	2016-11-08 22:36:00	2016-11-23 09:57:00	sakh_6026	bely	sakh	.
170.549	68.775	NA	NA	sakh_e066	chau	sakh	.
162.727	60.3	2013-08-12 11:08:00	2013-08-23 16:51:00	sakh_e066	chau	sakh	.
142.231	48.6	2013-08-25 18:56:00	2013-08-29 10:13:00	sakh_e066	chau	sakh	.
121.731	39.6	2013-08-31 20:56:00	2013-11-10 09:21:00	sakh_e066	chau	sakh	.
119.915	27.9	2013-11-10 21:51:00	2014-03-12 21:55:00	sakh_e066	chau	sakh	.
120.163	22.95	2014-03-13 10:32:00	2014-03-15 10:31:00	sakh_e066	chau	sakh	.
119.688	15.75	2014-03-15 21:51:00	2014-04-11 10:58:00	sakh_e066	chau	sakh	.
170.549	68.775	NA	NA	sakh_e072	chau	sakh	.
162	61.65	2013-08-12 11:03:00	2013-08-15 10:28:00	sakh_e072	chau	sakh	.
161.867	58.95	2013-08-15 16:13:00	2013-08-22 09:50:00	sakh_e072	chau	sakh	.
123.974	40.95	2013-08-28 20:48:00	2013-11-10 21:50:00	sakh_e072	chau	sakh	.
119.462	33.3	2013-11-11 09:31:00	2013-11-17 10:00:00	sakh_e072	chau	sakh	.
115.556	24.3	2013-11-18 10:00:00	2014-01-14 10:30:00	sakh_e072	chau	sakh	.
170.549	68.775	NA	NA	sakh_e076	chau	sakh	.
153.134	59.85	2013-08-04 11:12:00	2013-08-14 10:32:00	sakh_e076	chau	sakh	.
141.773	52.2	2013-08-14 18:20:00	2013-08-28 19:10:00	sakh_e076	chau	sakh	.
128.742	40.95	2013-08-30 10:41:00	2013-09-01 20:25:00	sakh_e076	chau	sakh	.
125.886	38.25	2013-09-02 20:37:00	2013-10-23 09:27:00	sakh_e076	chau	sakh	.
170.549	68.775	NA	NA	sakh_e079	chau	sakh	.
166.567	65.25	2013-08-23 16:50:00	2013-08-26 10:10:00	sakh_e079	chau	sakh	.
154.791	59.4	2013-08-26 17:15:00	2013-08-31 18:55:00	sakh_e079	chau	sakh	.
143.28	50.85	2013-09-01 10:08:00	2013-09-21 09:07:00	sakh_e079	chau	sakh	.
141.878	43.65	2013-09-21 19:43:00	2013-09-23 21:07:00	sakh_e079	chau	sakh	.
126.471	39.6	2013-09-24 09:48:00	2013-09-30 10:09:00	sakh_e079	chau	sakh	.
119.911	39.375	2013-10-01 10:13:00	2013-11-15 22:13:00	sakh_e079	chau	sakh	.
115.85	33.3	2013-11-17 09:50:00	2013-11-28 10:18:00	sakh_e079	chau	sakh	.
170.549	68.775	NA	NA	sakh_e080	chau	sakh	.
162.947	61.65	2013-08-16 10:34:00	2013-08-26 09:42:00	sakh_e080	chau	sakh	.
141.818	51.75	2013-08-27 19:07:00	2013-09-17 09:20:00	sakh_e080	chau	sakh	.
126.688	38.25	2013-09-19 10:09:00	2013-09-25 10:02:00	sakh_e080	chau	sakh	.
121.071	32.85	2013-09-26 10:25:00	2014-01-21 09:55:00	sakh_e080	chau	sakh	.
120.742	36	2014-01-21 22:19:00	2014-02-20 10:14:00	sakh_e080	chau	sakh	.
170.549	68.775	NA	NA	sakh_e091	chau	sakh	.
162.727	60.3	2013-08-13 10:52:00	2013-08-24 09:29:00	sakh_e091	chau	sakh	.
139.636	52.2	2013-08-26 10:04:00	2013-08-30 10:17:00	sakh_e091	chau	sakh	.
125.065	39.6	2013-09-01 10:36:00	2013-09-03 20:50:00	sakh_e091	chau	sakh	.
118.921	39.375	2013-09-04 11:00:00	2013-12-25 09:10:00	sakh_e091	chau	sakh	.
116.932	33.75	2013-12-25 22:40:00	2014-03-03 10:27:00	sakh_e091	chau	sakh	.

## Sheet: ReadMe
variable	definition
lon	longitude of location; WGS84, decimal degrees
lat	latitude of location; WGS84, decimal degrees
arrival	estimated date and time of arrival
departure	estimated date and time of departure
dunl.id	unique individual identifier
site	geolocator deployment site; bely = Belyaka Spit, capo = Cape Pogodny, cari = Canning River, chai = Chaivo Bay, chau = Chaun Delta, ikpi = Ikpikpuk River, mein = Meinypilgyno, utqi = Utqiaġvik
ssp	Dunlin subspecies; acti = C. a. actites, arct = C. a. arcticola, kist = C. a. kistchinski, sakh = C. a. sakhalina
region.id	corresponding region in flyway network model; "r1" = flyway region 1, etc., "." = NA
